# Supplementary material for: Characterization of the genomic landscape and actionable mutations in Chinese breast cancers by clinical sequencing
Source: Nat Commun. 2020 Nov 10;11:5679. doi: 10.1038/s41467-020-19342-3 (PMC7656255; doi:10.1038/s41467-020-19342-3)
Supplement: Supplementary file 5 — Supplementary Data 2 [file 41467_2020_19342_MOESM5_ESM.xlsx]

## Sheet: Clinical data
Supplementary Data 2 | Basic information of breast cancer patients in our study.
Sample_ID	Sample_Group	Sample_Tissue_Origin	Patient_Denovo_MBC	Patient_Dx_Age	Sample_Nuclear_Grade	Patient_T_Stage	Patient_N_Stage	Patient_M_Stage	Patient_Stage	Sample_ER_Status	Sample_PR_Status	Sample_HER2_IHC	Sample_HER2_FISH	Sample_KI67_Index	Treatment_Regimen	Diagnosis_Time	Last_Contact_Time	Vital_Status	Relapse_Time	Death_Time	Follow_Up_Time	DFS_Months	DFS_Event	OS_Months	OS_Event
1800028	Surgery	Breast	No	52	II	1	0	0	1	1	1	0	0	30		2018-04-02	2020-02-12	Alive				22	0	22	0
1800029	Surgery	Breast	No	54	III	1	1	0	2	1	1	2	1	30		2018-04-02	2020-05-28	Alive				25	0	25	0
1800030	Surgery	Breast	No	67	II	1	0	0	1	1	1	0	0	15		2018-04-02	2020-05-18	Alive				25	0	25	0
1800031	Surgery	Breast	No	29	II	2	1	0	2	0	0	3	0	40		2018-03-29	2020-04-14	Alive				24	0	24	0
1800035	Surgery	Breast	No	68	II	2	0	0	2	1	1	0	0	30		2018-04-02	2019-05-21	Alive				13	0	13	0
1800036	Surgery	Breast	No	55	II-III	2	0	0	2	0	0	2	0	20		2018-04-02	2018-12-24	Alive				8	0	8	0
1800040	Surgery	Breast	No	42	III	1	0	0	1	1	1	3	0	40		2018-04-02	2020-01-21	Alive				21	0	21	0
1800045	Surgery	Breast	No	52	III	2	0	0	2	0	0	2	0	50		2018-04-02	2020-04-21	Alive				24	0	24	0
1800046	Surgery	Breast	No	55	III	2	1	0	2	0	1	2	0	60		2018-04-09	2018-10-09	Alive				6	0	6	0
1800047	Surgery	Breast	No	78	III	1	1	0	2	0	0	0	0	40		2018-04-08	2020-05-13	Alive				25	0	25	0
1800048	Surgery	Breast	No	69	II	1	2	0	3	1	1	1	0	10		2018-04-08	2019-01-11	Alive				9	0	9	0
1800063	Surgery	Breast	No	46	III	1	1	0	2	0	0	3	0	30		2018-04-09	2019-09-18	Alive				17	0	17	0
1800066	Surgery	Breast	No	57	II	2	1	0	2	1	0	3	0	20		2018-04-13	2019-03-05	Alive				10	0	10	0
1800073	Surgery	Breast	No	43	II	2	1	0	2	0	0	1	0	5		2018-04-13	2020-03-31	Alive				23	0	23	0
1800077	Surgery	Breast	No	51	II	1	1	0	2	0	0	3	0	10		2018-04-16	2020-04-05	Alive				23	0	23	0
1800078	Surgery	Breast	No	65	II	2	0	0	2	1	1	0	0	20		2018-04-13	2019-04-30	Alive				12	0	12	0
1800079	Surgery	Breast	No	56	III	2	1	0	2	0	0	3	0	20		2018-04-13	2020-04-26	Alive				24	0	24	0
1800094	Surgery	Breast	No	56	III	2	1	0	2	0	0	0	0	90		2018-04-18	2020-03-12	Alive				22	0	22	0
1800105	Surgery	Breast	No	61	II	2	1	0	2	1	1	0	0	5		2018-04-18	2020-04-30	Alive				24	0	24	0
1800107	Surgery	Breast	No	45	III	2	2	0	3	1	1	2	0	40		2018-04-20	2019-03-14	Alive				10	0	10	0
1800116	Surgery	Breast	No	64	III	1	1	0	2	0	0	2	0	40		2018-04-23	2020-05-06	Alive				24	0	24	0
1800118	Surgery	Breast	No	26	II	2	0	0	2	1	1	0	0	15		2018-04-18	2019-08-28	Alive				16	0	16	0
1800119	Surgery	Breast	No	49	II	2	0	0	2	1	1	0	0	15		2018-04-23	2019-01-23	Alive				9	0	9	0
1800120	Surgery	Breast	No	41	III	2	1	0	2	1	1	3	0	40		2018-04-20	2020-05-22	Alive				25	0	25	0
1800124	Surgery	Breast	No	58	III	2	1	0	2	0	0	0	0	10		2018-04-23	2018-06-04	Alive				1	0	1	0
1800125	Surgery	Breast	No	47	III	2	0	0	2	1	1	1	0	50		2018-04-23	2019-06-12	Alive				13	0	13	0
1800127	Surgery	Breast	No	55	II	1	1	0	2	1	0	3	0	20		2018-04-20	2018-05-23	Alive				1	0	1	0
1800129	Surgery	Breast	No	50	II	1	2	0	3	0	0	3	0	70		2018-04-23	2018-05-23	Alive				1	0	1	0
1800138	Surgery	Breast	No	53	III	2	2	0	3	0	0	3	1	25		2018-05-07	2020-04-22	Alive				23	0	23	0
1800161	Surgery	Breast	No	67	II	1	0	0	1	1	1	0	0	10		2018-05-02	2019-11-28	Alive				18	0	18	0
1800168	Surgery	Breast	No	47	III	3	0	0	2	0	0	3	0	70		2018-05-03	2018-10-29	Alive				5	0	5	0
1800170	Surgery	Breast	No	63	II	1	0	0	1	0	0	1	0	5		2018-05-02	2019-03-04	Alive				10	0	10	0
1800175	Surgery	Breast	No	65	II	1	0	0	1	1	1	0	0	10		2018-05-07	2019-08-23	Alive				15	0	15	0
1800178	Surgery	Breast	No	55	II	1	0	0	1	1	1	1	0	20		2018-05-07	2020-01-02	Alive				19	0	19	0
1800181	Surgery	Breast	No	54	II	3	0	0	2	0	0	3	0	30		2018-05-07	2020-03-16	Alive				22	0	22	0
1800183	Surgery	Breast	No	48	II	1	1	0	2	1	1	0	0	10		2018-01-15	2019-12-30	Alive				23	0	23	0
1800184	Surgery	Breast	No	53	III	2	1	0	2	0	0	3	0	70		2018-05-07	2020-05-18	Alive				24	0	24	0
1800185	Surgery	Breast	No	50	III	1	0	0	1	1	1	3	0	15		2005-04-11	2019-12-04	Alive				175	0	175	0
1800187	Surgery	Breast	No	49	III	2	2	0	3	1	1	2	1	70		2018-05-02	2019-12-04	Alive				19	0	19	0
1800192	Surgery	Breast	No	45	III	2	0	0	2	1	1	1	0	30		2018-05-08	2018-09-05	Alive				3	0	3	0
1800200	Surgery	Breast	No	53	II	1	0	0	1	1	0	1	0	5		2018-05-07	2019-06-03	Alive				12	0	12	0
1800203	Surgery	Breast	No	54	III	2	1	0	2	0	0	0	0	80		2018-05-09	2019-06-12	Alive				13	0	13	0
1800204	Surgery	Breast	No	50	III	2	1	0	2	1	1	2	0	30		2018-05-07	2020-04-01	Alive				22	0	22	0
1800206	Surgery	Breast	No	52	II	2	0	0	2	1	1	0	0	20		2018-05-07	2019-01-07	Alive				8	0	8	0
1800208	Surgery	Breast	No	73	II	4	1	0	3	1	1	0	0	25		2018-05-09	2019-04-29	Alive				11	0	11	0
1800209	Surgery	Breast	No	48	III	1	0	0	1	1	1	2	1	30		2018-05-09	2018-07-09	Alive				2	0	2	0
1800216	Surgery	Breast	No	53	II	1	0	0	1	1	1	1	0	10		2018-05-09	2018-12-19	Alive				7	0	7	0
1800220	Surgery	Breast	No	49	III	1	1	0	2	1	1	1	0	30		2018-05-09	2018-06-20	Alive				1	0	1	0
1800221	Surgery	Breast	No	51	III	2	1	0	2	0	0	2	uk	60		2018-05-09	2020-01-16	Alive				20	0	20	0
1800222	Surgery	Breast	No	60	II	1	0	0	1	1	1	0	0	20		2018-05-09	2018-06-06	Alive				uk	uk	uk	uk
1800224	Surgery	Breast	No	67	III	1	0	0	1	1	1	0	0	40		2018-05-08	2020-05-19	Alive				24	0	24	0
1800225	Surgery	Breast	No	70	uk	2	0	0	2	1	0	1	0	50		2018-05-11	2020-05-18	Alive				24	0	24	0
1800228	Surgery	Breast	No	36	III	1	0	0	1	1	1	3	0	80		2018-05-14	2019-11-27	Alive				18	0	18	0
1800230	Surgery	Breast	No	37	III	2	0	0	2	1	1	1	0	20		2018-05-14	2018-09-17	Alive				4	0	4	0
1800232	Surgery	Breast	No	49	III	1	0	0	1	1	1	2	0	10		2018-05-14	2020-06-03	Alive				24	0	24	0
1800236	Surgery	Breast	No	53	II	1	0	0	1	1	1	0	0	8		2018-05-14	2019-09-04	Alive				15	0	15	0
1800243	Surgery	Breast	No	59	III	1	1	0	2	1	1	2	0	30		2018-05-14	2018-11-19	Alive				6	0	6	0
1800246	Surgery	Breast	No	49	III	2	1	0	2	1	0	3	0	30		2018-05-14	2020-05-28	Alive				24	0	24	0
1800248	Surgery	Breast	No	34	III	1	0	0	1	0	0	0	0	70		2014-05-15	2019-07-16	Alive				62	0	62	0
1800249	Surgery	Breast	No	56	II	1	0	0	1	1	1	0	0	5		2018-05-11	2019-09-23	Alive				16	0	16	0
1800255	Surgery	Breast	No	34	III	2	1	0	2	0	0	3	0	50		2018-05-11	2019-12-26	Alive				19	0	19	0
1800256	Surgery	Breast	No	62	II	1	1	0	2	1	1	1	0	20		2018-05-14	2019-04-11	Alive				10	0	10	0
1800257	Surgery	Breast	No	44	uk	1	0	0	1	1	1	0	0	10		2018-05-16	2018-09-03	Alive				3	0	3	0
1800260	Surgery	Breast	No	55	uk	2	0	0	2	0	0	3	0	15		2018-05-14	2020-04-15	Alive				23	0	23	0
1800271	Surgery	Breast	No	67	III	2	0	0	2	0	0	0	0	50		2018-05-18	2020-04-17	Alive				22	0	22	0
1800272	Surgery	Breast	No	77	III	2	0	0	2	0	0	1	0	80		2018-05-18	2020-05-15	Alive				23	0	23	0
1800279	Surgery	Breast	No	59	II	1	0	0	1	1	1	0	0	25		2018-05-21	2020-04-24	Alive				23	0	23	0
1800280	Surgery	Breast	No	57	II	2	1	0	2	1	1	2	0	5		2018-05-21	2018-10-24	Alive				5	0	5	0
1800281	Surgery	Breast	No	57	III	2	0	0	2	1	1	1	0	60		2018-05-17	2020-05-13	Alive				23	0	23	0
1800288	Surgery	Breast	No	43	II	1	0	0	1	1	1	0	0	10		2018-05-21	2018-07-04	Alive				1	0	1	0
1800290	Surgery	Breast	No	44	III	2	0	0	2	1	1	2	uk	50		2018-05-23	2019-11-26	Alive				18	0	18	0
1800291	Surgery	Breast	No	41	II	1	0	0	1	1	1	1	0	20		2018-05-23	2020-04-08	Alive				22	0	22	0
1800292	Surgery	Breast	No	65	II	1	0	0	1	1	1	0	0	20		2018-05-23	2020-05-14	Alive				23	0	23	0
1800293	Surgery	Breast	No	47	II	1	0	0	1	1	1	1	0	30		2018-05-23	2020-06-03	Alive				24	0	24	0
1800294	Surgery	Breast	No	62	II	1	0	0	1	1	1	0	0	10		2018-05-23	2019-02-27	Alive				9	0	9	0
1800295	Surgery	Breast	No	56	III	2	0	0	2	1	1	1	1	10		2018-05-23	2018-07-11	Alive				1	0	1	0
1800298	Surgery	Breast	No	57	II	1	0	0	1	1	1	1	0	20		2018-05-17	2019-06-05	Alive				12	0	12	0
1800321	Surgery	Breast	No	63	II	2	1	0	2	1	1	0	0	10		2018-05-25	2020-05-27	Alive				24	0	24	0
1800303	Surgery	Breast	No	73	uk	2	0	0	2	1	1	1	0	10		2018-06-07	2019-10-08	Alive				16	0	16	0
1800323	Surgery	Breast	No	77	uk	2	0	0	2	1	1	0	0	10		2018-05-28	2019-10-30	Alive				17	0	17	0
1800325	Surgery	Breast	No	55	III	1	0	0	1	1	1	2	1	70		2018-05-28	2020-05-18	Alive				23	0	23	0
1800330	Surgery	Breast	No	58	II	1	1	0	2	0	0	2	1	40		2018-05-23	2019-04-17	Alive				10	0	10	0
1800332	Surgery	Breast	No	47	I	2	0	0	2	1	1	1	0	5		2018-05-28	2019-08-06	Alive				14	0	14	0
1800333	Surgery	Breast	No	45	uk	1	0	0	1	1	1	2	0	20		2018-05-28	2019-12-19	Alive				18	0	18	0
1800335	Surgery	Breast	No	61	uk	2	0	0	2	0	0	2	uk	10		2018-05-28	2020-01-07	Alive				19	0	19	0
1800339	Surgery	Breast	No	69	III	2	0	0	2	0	0	2	0	60		2018-05-28	2019-02-18	Alive				8	0	8	0
1800341	Surgery	Breast	No	41	III	1	0	0	1	1	1	2	0	50		2018-05-28	2019-01-07	Alive				7	0	7	0
1800345	Surgery	Breast	No	53	III	1	0	0	1	0	0	3	0	30		2018-05-30	2018-07-02	Alive				1	0	1	0
1800346	Surgery	Breast	No	62	II	1	0	0	1	1	1	0	0	5		2018-05-30	2018-07-11	Alive				1	0	1	0
1800347	Surgery	Breast	No	64	III	1	0	0	1	0	0	2	0	60		2018-05-30	2020-06-02	Alive				24	0	24	0
1800352	Surgery	Breast	No	53	III	2	1	0	2	1	1	0	0	70		2018-06-01	2020-01-17	Alive				19	0	19	0
1800354	Surgery	Breast	No	45	uk	1	0	0	1	1	1	0	0	5		2018-06-01	2018-11-12	Alive				5	0	5	0
1800356	Surgery	Breast	No	62	III	1	0	0	1	1	1	3	0	70		2018-06-01	2020-03-03	Alive				21	0	21	0
1800357	Surgery	Breast	No	54	III	1	0	0	1	1	1	2	0	60		2018-06-01	2020-05-25	Alive				23	0	23	0
1800358	Surgery	Breast	No	61	II	1	1	0	2	1	1	1	0	10		2018-06-04	2020-05-25	Alive				23	0	23	0
1800359	Surgery	Breast	No	55	II	1	0	0	1	1	1	0	0	10		2018-06-04	2018-10-08	Alive				4	0	4	0
1800361	Surgery	Breast	No	52	III	1	0	0	1	1	1	2	0	20		2018-06-04	2020-05-11	Alive				23	0	23	0
1800363	Surgery	Breast	No	59	uk	2	0	0	2	0	1	3	0	30		2018-06-04	2018-07-04	Alive				1	0	1	0
1800364	Surgery	Breast	No	55	III	2	1	0	2	0	0	0	0	80		2018-06-04	2019-10-11	Alive				16	0	16	0
1800366	Surgery	Breast	No	64	II	1	0	0	1	1	1	0	0	5		2018-06-04	2018-07-17	Alive				1	0	1	0
1800369	Surgery	Breast	No	43	uk	1	0	0	1	1	1	0	0	15		2018-07-02	2020-05-07	Alive				22	0	22	0
1800371	Surgery	Breast	No	72	II	1	1	0	2	1	1	1	0	10		2018-06-04	2020-04-23	Alive				22	0	22	0
1800376	Surgery	Breast	No	47	II	2	1	0	2	0	0	3	0	40		2018-06-06	2020-06-05	Alive				23	0	23	0
1800377	Surgery	Breast	No	65	II	2	0	0	2	0	0	3	0	60		2018-06-06	2020-03-12	Alive				21	0	21	0
1800378	Surgery	Breast	No	50	III	1	1	0	2	0	0	1	0	80		2018-06-06	2019-05-22	Alive				11	0	11	0
1800379	Surgery	Breast	No	55	II	2	0	0	2	1	1	1	0	40		2018-05-14	2020-05-25	Alive				24	0	24	0
1800387	Surgery	Breast	No	79	II	2	0	0	2	1	1	0	0	30		2018-06-20	2020-06-08	Alive				23	0	23	0
1800391	Surgery	Breast	No	63	III	2	0	0	2	1	1	2	0	70		2018-06-11	2020-06-03	Alive				23	0	23	0
1800392	Surgery	Breast	No	72	III	1	0	0	1	1	0	3	0	50		2018-06-11	2020-02-27	Alive				20	0	20	0
1800394	Surgery	Breast	No	69	II	2	0	0	2	1	0	0	0	20		2018-06-11	2018-08-15	Alive				2	0	2	0
1800400	Surgery	Breast	No	44	III	2	1	0	2	1	1	1	0	50		2018-06-11	2019-09-19	Alive				15	0	15	0
1800401	Surgery	Breast	No	57	III	2	0	0	2	1	1	1	0	20		2018-06-11	2019-12-31	Alive				18	0	18	0
1800402	Surgery	Breast	No	46	III	1	0	0	1	1	1	2	uk	30		2018-06-11	2019-05-22	Alive				11	0	11	0
1800404	Surgery	Breast	No	49	III	1	0	0	1	0	0	0	0	30		2018-06-12	2020-05-19	Alive				23	0	23	0
1800406	Surgery	Breast	No	49	III	1	0	0	1	0	0	0	0	20		2018-06-13	2020-03-04	Alive				20	0	20	0
1800407	Surgery	Breast	No	50	II	2	0	0	2	1	1	0	0	10		2018-06-11	2020-05-28	Alive				23	0	23	0
1800408	Surgery	Breast	No	47	II	2	0	0	2	1	1	1	0	40		2015-03-09	2020-05-10	Alive				62	0	62	0
1800409	Surgery	Breast	No	82	II	2	0	0	2	1	0	3	0	25		2018-06-11	2018-07-02	Alive				uk	uk	uk	uk
1800413	Surgery	Breast	No	49	II	1	0	0	1	1	1	1	0	10		2018-06-04	2019-05-29	Alive				11	0	11	0
1800414	Surgery	Breast	No	55	III	1	0	0	1	1	0	0	0	30		2018-06-11	2020-05-11	Alive				23	0	23	0
1800415	Surgery	Breast	No	52	uk	2	0	0	2	0	0	3	0	20		2018-06-13	2020-05-13	Alive				23	0	23	0
1800417	Surgery	Breast	No	74	III	2	1	0	2	1	0	2	0	30		2018-06-13	2020-06-03	Alive				23	0	23	0
1800418	Surgery	Breast	No	36	II	2	1	0	2	1	1	1	0	10		2018-06-11	2020-01-19	Alive				19	0	19	0
1800421	Surgery	Breast	No	73	II	2	0	0	2	1	1	0	0	20		2018-06-13	2020-05-15	Alive				23	0	23	0
1800422	Surgery	Breast	No	52	uk	1	1	0	2	1	1	3	0	20		2018-06-13	2020-06-03	Alive				23	0	23	0
1800427	Surgery	Breast	No	60	II	1	0	0	1	1	1	0	0	20		2018-06-13	2020-05-27	Alive				23	0	23	0
1800428	Surgery	Breast	No	48	uk	2	1	0	2	1	1	1	0	20		2018-06-19	2018-12-29	Alive				6	0	6	0
1800431	Surgery	Breast	No	57	III	2	1	0	2	0	0	1	0	70		2018-06-19	2019-10-21	Alive	2019-05-10			10	1	16	0
1800432	Surgery	Breast	No	55	II	1	0	0	1	1	1	0	0	25		2018-06-20	2019-09-11	Alive				14	0	14	0
1800433	Surgery	Breast	No	64	II	1	0	0	1	1	1	0	0	15		2018-06-15	2018-12-26	Alive				6	0	6	0
1800435	Surgery	Breast	No	63	uk	1	0	0	1	1	0	2	uk	15		2018-06-20	2020-06-03	Alive				23	0	23	0
1800436	Surgery	Breast	No	80	III	2	0	0	2	0	0	3	0	60		2018-06-21	2018-07-23	Alive				1	0	1	0
1800440	Surgery	Breast	No	61	II	1	1	0	2	1	1	2	0	15		2018-06-20	2019-02-25	Alive				8	0	8	0
1800442	Surgery	Breast	No	47	III	2	1	0	2	0	0	3	0	70		2018-06-20	2020-05-27	Alive				23	0	23	0
1800445	Surgery	Breast	No	60	III	1	0	0	1	0	0	0	0	30		2018-06-20	2020-05-12	Alive				22	0	22	0
1800452	Surgery	Breast	No	50	II	1	1	0	2	1	1	0	uk	20		2018-07-09	2018-08-06	Alive				uk	uk	uk	uk
1800460	Surgery	Breast	No	37	uk	2	0	0	2	1	1	2	uk	20		2018-07-16	2019-08-06	Alive				12	0	12	0
1800463	Surgery	Breast	No	65	II	2	0	0	2	1	1	0	0	10		2018-07-02	2018-07-30	Alive				uk	uk	uk	uk
1800464	Surgery	Breast	No	50	III	2	0	0	2	0	0	3	0	15		2018-07-02	2019-07-03	Alive				12	0	12	0
1800465	Surgery	Breast	No	66	III	2	0	0	2	1	1	2	1	30		2018-07-02	2019-02-11	Alive				7	0	7	0
1800466	Surgery	Breast	No	50	III	1	0	0	1	0	0	0	0	80		2018-07-02	2019-10-10	Alive				15	0	15	0
1800467	Surgery	Breast	No	39	III	2	0	0	2	1	1	1	0	40		2018-07-02	2018-10-10	Alive				3	0	3	0
1800468	Surgery	Breast	No	42	II	1	0	0	1	1	1	1	0	10		2018-07-02	2020-03-26	Alive				20	0	20	0
1800471	Surgery	Breast	No	54	II	1	0	0	1	1	1	1	0	30		2018-06-20	2020-04-09	Alive				21	0	21	0
1800472	Surgery	Breast	No	38	III	2	1	0	2	1	1	2	1	40		2018-07-02	2019-09-03	Alive				14	0	14	0
1800473	Surgery	Breast	No	44	uk	2	0	0	2	1	0	3	0	25		2018-07-02	2020-03-11	Alive				20	0	20	0
1800474	Surgery	Breast	No	46	III	2	1	0	2	1	1	2	1	40		2018-07-02	2019-10-10	Alive				15	0	15	0
1800476	Surgery	Breast	No	79	II	2	1	0	2	1	1	0	0	10		2018-07-02	2019-07-10	Alive				12	0	12	0
1800477	Surgery	Breast	No	72	II	1	0	0	1	1	1	1	0	20		2018-07-02	2018-10-17	Alive				3	0	3	0
1800478	Surgery	Breast	No	38	III	1	0	0	1	0	0	1	0	60		2018-06-20	2019-11-26	Alive				17	0	17	0
1800487	Surgery	Breast	No	53	III	1	0	0	1	1	1	3	0	40		2018-07-04	2018-12-17	Alive				5	0	5	0
1800488	Surgery	Breast	No	51	uk	2	0	0	2	1	1	0	0	10		2018-07-04	2019-07-31	Alive				12	0	12	0
1800489	Surgery	Breast	No	53	II	2	0	0	2	1	1	0	0	30		2018-07-04	2019-09-25	Alive				14	0	14	0
1800490	Surgery	Breast	No	52	II	1	0	0	1	1	1	2	0	30		2018-07-04	2020-05-06	Alive				22	0	22	0
1800495	Surgery	Breast	No	57	III	2	1	0	2	0	0	3	0	50		2018-07-06	2020-06-08	Alive				23	0	23	0
1800496	Surgery	Breast	No	50	III	2	0	0	2	0	0	1	0	80		2018-07-09	2018-08-15	Alive				1	0	1	0
1800497	Surgery	Breast	No	49	III	1	0	0	1	0	0	0	0	80		2018-07-09	2020-06-08	Alive				22	0	22	0
1800498	Surgery	Breast	No	39	III	1	0	0	1	1	1	3	0	60		2018-07-09	2019-04-29	Alive				9	0	9	0
1800499	Surgery	Breast	No	46	uk	2	0	0	2	0	0	3	0	20		2018-07-09	2018-08-30	Alive				1	0	1	0
1800500	Surgery	Breast	No	53	I	1	0	0	1	1	1	1	0	10		2018-07-09	2018-10-03	Alive				2	0	2	0
1800501	Surgery	Breast	No	57	III	1	0	0	1	1	1	0	0	60		2018-07-09	2019-11-07	Alive				15	0	15	0
1800502	Surgery	Breast	No	54	II	2	0	0	2	1	1	1	0	10		2018-07-09	2020-03-20	Alive				20	0	20	0
1800503	Surgery	Breast	No	32	uk	2	1	0	2	1	1	3	0	30		2018-07-09	2019-08-14	Alive				13	0	13	0
1800504	Surgery	Breast	No	69	II	1	0	0	1	1	0	0	0	20		2018-07-09	2018-08-01	Alive				uk	uk	uk	uk
1800505	Surgery	Breast	No	41	III	2	1	0	2	1	1	1	0	60		2018-07-09	2020-04-01	Alive				20	0	20	0
1800507	Surgery	Breast	No	59	III	1	0	0	1	0	0	3	0	40		2018-07-09	2019-02-01	Alive				6	0	6	0
1800512	Surgery	Breast	No	52	II	2	1	0	2	1	1	0	0	20		2018-07-09	2018-09-05	Alive				1	0	1	0
1800513	Surgery	Breast	No	78	II	1	0	0	1	1	1	2	uk	20		2018-07-09	2018-08-08	Alive				uk	uk	uk	uk
1800515	Surgery	Breast	No	44	II	2	3	0	3	0	0	3	1	80		2018-07-16	2020-05-08	Alive				21	0	21	0
1800516	Surgery	Breast	No	72	II	2	1	0	2	1	1	1	0	15		2018-07-11	2018-11-05	Alive				3	0	3	0
1800517	Surgery	Breast	No	38	II	2	0	0	2	1	0	1	0	20		2018-07-11	2019-02-27	Alive				7	0	7	0
1800518	Surgery	Breast	No	47	uk	1	0	0	1	1	1	1	0	10		2018-07-09	2019-12-04	Alive				16	0	16	0
1800520	Surgery	Breast	No	51	III	2	1	0	2	0	0	1	0	80		2018-07-11	2020-01-21	Alive				18	0	18	0
1800521	Surgery	Breast	No	49	III	2	0	0	2	1	1	3	0	80		2011-08-26	2020-05-27	Alive				105	0	105	0
1800523	Surgery	Breast	No	61	II	2	2	0	3	1	0	1	0	30		2018-07-11	2020-05-29	Alive				22	0	22	0
1800525	Surgery	Breast	No	64	III	2	1	0	2	1	0	0	0	60		2018-07-09	2019-06-26	Alive				11	0	11	0
1800526	Surgery	Breast	No	65	III	1	0	0	1	1	1	2	0	30		2018-06-01	2020-06-02	Alive				24	0	24	0
1800528	Surgery	Breast	No	74	II	1	0	0	1	1	1	0	0	10		2018-07-11	2020-05-08	Alive				21	0	21	0
1800531	Surgery	Breast	No	45	III	2	1	0	2	1	1	1	0	30		2018-07-12	2020-04-26	Alive				21	0	21	0
1800533	Surgery	Breast	No	37	III	1	0	0	1	1	1	3	0	60		2018-07-13	2018-08-08	Alive				uk	uk	uk	uk
1800534	Surgery	Breast	No	68	II	1	0	0	1	1	1	0	0	30		2018-07-13	2020-05-15	Alive				22	0	22	0
1800535	Surgery	Breast	No	38	II	2	0	0	2	1	1	1	0	15		2018-07-13	2020-03-04	Alive				19	0	19	0
1800536	Surgery	Breast	No	51	III	2	1	0	2	1	1	0	0	40		2018-07-13	2020-04-13	Alive				21	0	21	0
1800538	Surgery	Breast	No	39	II	1	0	0	1	0	0	3	0	20		2018-07-13	2018-08-15	Alive				1	0	1	0
1800543	Surgery	Breast	No	50	III	1	0	0	1	0	0	3	0	30		2018-07-16	2019-10-29	Alive				15	0	15	0
1800545	Surgery	Breast	No	37	III	1	0	0	1	0	0	0	0	80		2018-07-16	2019-09-25	Alive				14	0	14	0
1800548	Surgery	Breast	No	45	II	2	1	0	2	1	1	0	0	10		2018-07-16	2020-05-07	Alive				21	0	21	0
1800549	Surgery	Breast	No	53	II	2	0	0	2	1	1	0	0	40		2018-07-16	2018-10-22	Alive				3	0	3	0
1800554	Surgery	Breast	No	55	I	1	1	0	2	1	1	0	0	10		2018-07-18	2019-12-10	Alive				16	0	16	0
1800556	Surgery	Breast	No	44	uk	2	1	0	2	1	1	2	uk	10		2018-07-16	2020-04-15	Alive				20	0	20	0
1800557	Surgery	Breast	No	48	II	1	0	0	1	1	1	0	0	30		2018-07-16	2019-08-08	Alive				12	0	12	0
1800558	Surgery	Breast	No	46	III	2	1	0	2	0	0	3	0	40		2018-07-18	2019-12-09	Alive				16	0	16	0
1800559	Surgery	Breast	No	68	II	2	1	0	2	0	0	3	0	30		2018-07-18	2019-08-26	Alive				13	0	13	0
1800561	Surgery	Breast	No	40	III	2	0	0	2	1	1	1	0	30		2018-08-02	2019-10-08	Alive				14	0	14	0
1800562	Surgery	Breast	No	60	II	2	0	0	2	1	1	0	0	10		2018-07-16	2020-05-12	Alive				21	0	21	0
1800570	Surgery	Breast	No	49	II	2	0	0	2	1	1	0	0	20		2018-07-20	2020-05-28	Alive				22	0	22	0
1800571	Surgery	Breast	No	60	II	1	1	0	2	1	0	2	0	30		2018-07-20	2020-05-29	Alive				22	0	22	0
1800572	Surgery	Breast	No	64	II	2	0	0	2	1	1	1	0	10		2018-07-20	2020-04-02	Alive				20	0	20	0
1800573	Surgery	Breast	No	44	III	2	0	0	2	0	0	3	0	40		2018-07-20	2019-10-11	Alive				14	0	14	0
1800575	Surgery	Breast	No	39	III	1	0	0	1	1	1	0	0	30		2018-07-20	2020-05-19	Alive				21	0	21	0
1800576	Surgery	Breast	No	55	III	3	1	0	3	1	1	2	1	30		2018-07-20	2018-08-06	Alive				uk	uk	uk	uk
1800577	Surgery	Breast	No	41	III	2	0	0	2	0	0	3	0	50		2018-07-23	2019-12-03	Alive				16	0	16	0
1800578	Surgery	Breast	No	67	II	2	1	0	2	1	1	0	0	10		2018-07-27	2020-02-08	Alive				18	0	18	0
1800579	Surgery	Breast	No	45	II	2	0	0	2	1	1	0	0	30		2018-07-23	2019-12-05	Alive				16	0	16	0
1800580	Surgery	Breast	No	57	II	2	0	0	2	1	1	1	0	20		2018-07-23	2020-03-30	Alive				20	0	20	0
1800582	Surgery	Breast	No	49	III	2	0	0	2	1	0	3	0	40		2018-07-23	2018-08-20	Alive				uk	uk	uk	uk
1800583	Surgery	Breast	No	55	II	1	0	0	1	1	1	1	0	20		2018-07-20	2019-12-03	Alive				16	0	16	0
1800584	Surgery	Breast	No	63	II-III	1	0	0	1	1	1	0	0	10		2018-07-23	2018-11-06	Alive				3	0	3	0
1800585	Surgery	Breast	No	38	II	2	2	0	3	1	1	1	0	50		2018-07-23	2020-01-10	Alive				17	0	17	0
1800586	Surgery	Breast	No	53	II	2	0	0	2	1	1	0	0	30		2018-07-23	2019-05-07	Alive				9	0	9	0
1800589	Surgery	Breast	No	49	I	1	0	0	1	1	1	1	0	10		2018-07-25	2020-04-13	Alive				20	0	20	0
1800591	Surgery	Breast	No	39	III	3	0	0	2	1	1	0	0	25		2018-07-25	2020-06-02	Alive				22	0	22	0
1800592	Surgery	Breast	No	43	II	2	1	0	2	0	0	3	0	50		2018-08-06	2020-05-19	Alive				21	0	21	0
1800593	Surgery	Breast	No	51	II	3	0	0	2	0	0	2	1	20		2018-08-09	2018-09-25	Alive				1	0	1	0
1800594	Surgery	Breast	No	53	uk	2	0	0	2	0	0	3	0	40		2018-07-25	2018-09-03	Alive				1	0	1	0
1800595	Surgery	Breast	No	47	II	1	0	0	1	1	1	1	0	10		2018-07-25	2019-02-19	Alive				6	0	6	0
1800596	Surgery	Breast	No	49	II	1	0	0	1	1	1	1	0	20		2018-07-25	2018-09-03	Alive				1	0	1	0
1800602	Surgery	Breast	No	52	III	2	1	0	2	1	1	0	0	10		2018-07-27	2020-05-11	Alive				21	0	21	0
1800605	Surgery	Breast	No	66	II	1	0	0	1	1	1	0	0	30		2018-07-30	2020-05-20	Alive				21	0	21	0
1800608	Surgery	Breast	No	49	II	1	0	0	1	1	1	1	0	20		2018-07-30	2020-05-19	Alive				21	0	21	0
1800609	Surgery	Breast	No	55	II	1	0	0	1	1	0	1	0	10		2018-07-30	2020-04-09	Alive				20	0	20	0
1800610	Surgery	Breast	No	46	III	1	0	0	1	1	1	0	0	30		2018-07-30	2020-05-13	Alive				21	0	21	0
1800611	Surgery	Breast	No	55	III	1	0	0	1	1	1	1	0	20		2018-07-30	2020-04-15	Alive				20	0	20	0
1800613	Surgery	Breast	No	66	II	1	0	0	1	1	1	1	0	20		2018-07-30	2018-09-03	Alive				1	0	1	0
1800615	Surgery	Breast	No	69	I	1	0	0	1	1	1	0	0	10		2018-07-30	2018-12-24	Alive				4	0	4	0
1800616	Surgery	Breast	No	56	III	2	0	0	2	1	0	0	0	40		2018-07-30	2019-08-14	Alive				12	0	12	0
1800618	Surgery	Breast	No	56	I	2	0	0	2	1	1	1	0	10		2018-07-30	2019-03-04	Alive				7	0	7	0
1800619	Surgery	Breast	No	56	III	2	0	0	2	1	1	2	uk	30		2018-07-30	2019-01-23	Alive				5	0	5	0
1800620	Surgery	Breast	No	66	II	1	1	0	2	1	0	2	uk	10		2018-07-30	2018-08-22	Alive				uk	uk	uk	uk
1800622	Surgery	Breast	No	55	III	2	1	0	2	0	0	3	0	30		2018-08-01	2020-04-23	Alive				20	0	20	0
1800624	Surgery	Breast	No	35	III	2	0	0	2	1	1	0	0	20		2018-07-30	2019-04-16	Alive				8	0	8	0
1800636	Surgery	Breast	No	88	III	2	0	0	2	1	1	0	0	20		2018-08-01	2019-09-10	Alive				13	0	13	0
1800637	Surgery	Breast	No	68	II	1	0	0	1	1	0	0	0	10		2018-08-01	2018-12-11	Alive				4	0	4	0
1800642	Surgery	Breast	No	39	III	1	0	0	1	0	0	0	0	60		2018-08-03	2019-12-04	Alive				16	0	16	0
1800643	Surgery	Breast	No	57	III	2	0	0	2	1	1	0	0	10		2018-08-03	2020-05-11	Alive				21	0	21	0
1800644	Surgery	Breast	No	58	II	1	0	0	1	1	1	1	0	10		2018-08-03	2019-10-14	Alive				14	0	14	0
1800645	Surgery	Breast	No	70	III	2	1	0	2	0	0	3	0	30		2018-08-03	2019-10-14	Alive				14	0	14	0
1800646	Surgery	Breast	No	59	I	1	0	0	1	1	1	0	0	10		2018-08-03	2020-04-29	Alive				20	0	20	0
1800650	Surgery	Breast	No	51	III	2	1	0	2	0	0	3	0	60		2018-08-06	2020-05-13	Alive				21	0	21	0
1800654	Surgery	Breast	No	51	III	2	1	0	2	1	1	1	0	20		2018-08-06	2019-09-17	Alive				13	0	13	0
1800655	Surgery	Breast	No	49	III	2	0	0	2	1	1	1	0	80		2018-08-06	2019-08-27	Alive				12	0	12	0
1800658	Surgery	Breast	No	63	III	2	0	0	2	0	0	3	0	60		2018-08-06	2018-10-04	Alive				1	0	1	0
1800659	Surgery	Breast	No	52	III	2	0	0	2	0	0	3	0	30		2018-08-06	2019-09-16	Alive				13	0	13	0
1800660	Surgery	Breast	No	61	II	2	0	0	2	1	1	0	0	10		2018-08-06	2020-05-15	Alive				21	0	21	0
1800663	Surgery	Breast	No	76	II	2	0	0	2	1	1	0	0	30		2018-08-06	2020-06-04	Alive				21	0	21	0
1800664	Surgery	Breast	No	46	III	1	0	0	1	1	1	3	0	50		2018-08-06	2019-12-27	Alive				16	0	16	0
1800665	Surgery	Breast	No	41	II	2	0	0	2	1	1	1	0	40		2018-08-06	2020-05-18	Alive				21	0	21	0
1800667	Surgery	Breast	No	49	II	1	1	0	2	1	1	2	1	80		2018-08-07	2020-05-07	Alive				21	0	21	0
1800674	Surgery	Breast	No	39	II	1	1	0	2	0	0	1	0	80		2018-08-08	2019-09-09	Alive				13	0	13	0
1800676	Surgery	Breast	No	47	II	1	0	0	1	1	1	0	0	10		2018-08-10	2020-05-04	Alive				20	0	20	0
1800678	Surgery	Breast	No	62	III	2	0	0	2	1	1	2	1	40		2018-08-10	2020-06-01	Alive				21	0	21	0
1800680	Surgery	Breast	No	51	II	2	0	0	2	1	1	2	1	10		2018-08-10	2020-05-19	Alive				21	0	21	0
1800684	Surgery	Breast	No	49	III	2	1	0	2	1	1	1	0	20		2018-08-10	2020-04-30	Alive				20	0	20	0
1800686	Surgery	Breast	No	58	III	1	0	0	1	0	0	2	0	40		2018-08-10	2020-04-10	Alive				20	0	20	0
1800687	Surgery	Breast	No	62	III	1	0	0	1	0	0	3	0	40		2018-08-13	2018-12-14	Alive				4	0	4	0
1800688	Surgery	Breast	No	54	III	2	1	0	2	1	0	3	0	30		2018-08-13	2019-08-26	Alive				12	0	12	0
1800689	Surgery	Breast	No	45	II	1	0	0	1	1	1	1	0	20		2018-08-13	2020-05-06	Alive				20	0	20	0
1800693	Surgery	Breast	No	61	III	1	0	0	1	1	1	0	0	10		2018-08-13	2020-05-19	Alive				21	0	21	0
1800696	Surgery	Breast	No	42	II	2	1	0	2	1	1	1	0	60		2018-08-14	2020-04-07	Alive				19	0	19	0
1800707	Surgery	Breast	No	64	III	1	0	0	1	1	1	3	0	80		2011-12-27	2018-11-05	Alive				82	0	82	0
1800710	Surgery	Breast	No	67	II	2	0	0	2	0	0	0	0	10		2018-08-15	2019-12-05	Alive				15	0	15	0
1800721	Surgery	Breast	No	32	III	2	1	0	2	0	0	3	0	50		2018-08-20	2018-09-17	Alive				uk	uk	uk	uk
1800724	Surgery	Breast	No	64	III	2	1	0	2	1	0	2	0	50		2018-08-20	2019-11-25	Alive				15	0	15	0
1800725	Surgery	Breast	No	42	uk	1	0	0	1	1	1	1	0	40		2018-08-20	2019-08-08	Alive				11	0	11	0
1800726	Surgery	Breast	No	71	II	1	0	0	1	1	1	2	0	5		2018-08-20	2020-04-21	Alive				20	0	20	0
1800727	Surgery	Breast	No	61	III	1	0	0	1	0	0	3	0	10		2018-08-20	2020-03-30	Alive				19	0	19	0
1800728	Surgery	Breast	No	62	II	1	0	0	1	0	0	1	0	30		2018-08-20	2019-08-12	Alive				11	0	11	0
1800729	Surgery	Breast	No	46	III	1	0	0	1	0	0	1	0	50		2018-08-20	2020-04-13	Alive				19	0	19	0
1800732	Surgery	Breast	No	54	II	2	0	0	2	1	1	0	0	30		2018-08-20	2018-10-10	Alive				1	0	1	0
1800733	Surgery	Breast	No	48	III	1	0	0	1	0	0	0	0	80		2018-08-20	2020-05-08	Alive				20	0	20	0
1800350	Surgery	Breast	No	54	II	2	1	0	2	1	1	1	0	20		2018-06-21	2020-05-18	Alive				22	0	22	0
1800511	Surgery	Breast	No	78	uk	2	0	0	2	1	1	0	uk	10		2018-07-09	2019-10-21	Alive				15	0	15	0
1800529	Surgery	Breast	No	64	III	2	1	0	2	0	0	3	0	40		2018-07-13	2018-10-25	Alive				3	0	3	0
1800623	Surgery	Breast	No	75	uk	1	0	0	1	1	0	0	0	10		2018-07-30	2019-04-12	Alive				8	0	8	0
1800738	Surgery	Breast	No	49	II	2	0	0	2	1	1	0	0	10		2018-08-22	2018-10-08	Alive				1	0	1	0
1800742	Surgery	Breast	No	50	III	2	0	0	2	0	0	3	0	50		2018-08-22	2018-12-05	Alive				3	0	3	0
1800747	Surgery	Breast	No	62	II	2	0	0	2	1	1	0	0	30		2018-09-10	2020-03-23	Alive				18	0	18	0
1800751	Surgery	Breast	No	63	III	2	0	0	2	1	1	3	0	20		2018-08-24	2020-05-15	Alive				20	0	20	0
1800757	Surgery	Breast	No	64	III	2	1	0	2	0	0	2	0	50		2018-09-25	2020-04-27	Alive				19	0	19	0
1800760	Surgery	Breast	No	49	uk	2	0	0	2	1	1	1	0	10		2018-08-30	2018-08-31	Alive				uk	uk	uk	uk
1800763	Surgery	Breast	No	62	II	2	0	0	2	0	0	3	0	30		2018-08-29	2020-05-22	Alive				20	0	20	0
1800764	Surgery	Breast	No	65	II	1	0	0	1	1	1	0	0	10		2018-08-31	2020-05-22	Alive				20	0	20	0
1800767	Surgery	Breast	No	52	uk	1	0	0	1	1	0	3	0	20		2018-08-31	2019-09-04	Alive				12	0	12	0
1800776	Surgery	Breast	No	60	II	1	0	0	1	1	1	1	0	15		2012-08-30	2020-06-05	Alive				93	0	93	0
1800777	Surgery	Breast	No	52	II	1	0	0	1	1	1	0	0	20		2018-09-03	2020-01-07	Alive				16	0	16	0
1800778	Surgery	Breast	No	51	II	1	0	0	1	1	1	0	0	20		2018-09-03	2019-08-28	Alive				11	0	11	0
1800784	Surgery	Breast	No	44	III	1	0	0	1	1	0	0	0	80		2018-09-05	2019-08-01	Alive				10	0	10	0
1800785	Surgery	Breast	No	48	III	1	1	0	2	0	0	1	0	80		2018-09-05	2018-12-20	Alive				3	0	3	0
1800786	Surgery	Breast	No	52	III	1	0	0	1	0	0	3	0	80		2018-09-03	2020-04-11	Alive				19	0	19	0
1800793	Surgery	Breast	No	70	II	2	0	0	2	1	1	1	0	30		2018-09-07	2020-06-02	Alive				20	0	20	0
1800794	Surgery	Breast	No	58	II	2	1	0	2	1	1	2	0	10		2018-09-07	2020-05-18	Alive				20	0	20	0
1800795	Surgery	Breast	No	58	uk	2	0	0	2	0	0	3	0	30		2018-09-07	2020-05-29	Alive				20	0	20	0
1800797	Surgery	Breast	No	48	III	2	1	0	2	1	0	3	0	30		2018-09-07	2020-06-04	Alive				20	0	20	0
1800799	Surgery	Breast	No	43	II	1	0	0	1	0	0	0	0	80		2018-09-07	2018-12-17	Alive				3	0	3	0
1800802	Surgery	Breast	No	46	II	2	0	0	2	1	1	2	0	20		2018-09-10	2019-04-19	Alive				7	0	7	0
1800805	Surgery	Breast	No	53	II	1	0	0	1	1	1	2	0	10		2018-09-10	2020-04-07	Alive				18	0	18	0
1800807	Surgery	Breast	No	59	II	2	0	0	2	1	1	0	0	20		2018-09-10	2020-05-18	Alive				20	0	20	0
1800813	Surgery	Breast	No	56	III	2	0	0	2	0	0	2	1	80		2018-09-10	2018-10-22	Alive				1	0	1	0
1800814	Surgery	Breast	No	44	uk	1	0	0	1	1	1	3	0	10		2018-09-10	2020-01-20	Alive				16	0	16	0
1800826	Surgery	Breast	No	56	II	1	0	0	1	1	1	0	0	30		2015-07-21	2019-08-07	Alive				48	0	48	0
1800831	Surgery	Breast	No	80	III	1	0	0	1	1	1	1	0	30		2018-09-12	2020-05-13	Alive				20	0	20	0
1800832	Surgery	Breast	No	43	II	2	2	0	3	1	1	1	0	20		2018-10-10	2020-05-12	Alive				19	0	19	0
1800836	Surgery	Breast	No	31	III	1	0	0	1	0	0	3	0	30		2016-10-24	2018-10-15	Alive				23	0	23	0
1800837	Surgery	Breast	No	56	III	1	0	0	1	1	1	1	0	60		2018-09-14	2019-09-17	Alive				12	0	12	0
1800838	Surgery	Breast	No	65	III	1	0	0	1	0	0	3	0	30		2018-09-17	2018-10-29	Alive				1	0	1	0
1800839	Surgery	Breast	No	52	III	1	0	0	1	0	0	3	0	60		2018-09-17	2019-06-11	Alive				8	0	8	0
1800841	Surgery	Breast	No	61	II	1	0	0	1	1	1	0	0	10		2018-09-17	2020-02-17	Alive				17	0	17	0
1800842	Surgery	Breast	No	62	II	2	1	0	2	1	1	1	0	30		2018-09-17	2020-03-24	Alive				18	0	18	0
1800845	Surgery	Breast	No	47	II	2	0	0	2	1	1	0	0	30		2018-09-17	2019-12-09	Alive				14	0	14	0
1800846	Surgery	Breast	No	55	III	1	1	0	2	0	0	1	0	40		2018-09-17	2020-06-08	Alive				20	0	20	0
1800849	Surgery	Breast	No	38	III	1	1	0	2	0	0	0	0	50		2018-09-17	2020-04-08	Alive				18	0	18	0
1800850	Surgery	Breast	No	37	III	2	0	0	2	1	1	1	0	60		2018-09-18	2020-06-08	Alive				20	0	20	0
1800851	Surgery	Breast	No	57	III	1	0	0	1	0	0	3	0	40		2018-09-18	2020-05-18	Alive				20	0	20	0
1800852	Surgery	Breast	No	33	III	2	0	0	2	1	1	1	0	40		2018-09-19	2020-03-11	Alive				17	0	17	0
1800853	Surgery	Breast	No	39	III	2	0	0	2	0	0	0	0	50		2018-09-19	2020-04-02	Alive				18	0	18	0
1800862	Surgery	Breast	No	58	II	1	1	0	2	1	1	1	0	30		2016-02-02	2020-05-09	Alive				51	0	51	0
1800866	Surgery	Breast	No	84	II	2	0	0	2	1	1	0	0	20		2018-09-21	2018-10-29	Alive				1	0	1	0
1800867	Surgery	Breast	No	60	II	2	0	0	2	1	1	1	0	30		2018-09-21	2020-06-05	Alive				20	0	20	0
1800871	Surgery	Breast	No	49	II	1	0	0	1	1	1	0	0	20		2018-09-26	2020-05-19	Alive				19	0	19	0
1800872	Surgery	Breast	No	51	III	1	0	0	1	0	0	2	0	80		2018-09-26	2020-06-01	Alive				20	0	20	0
1800874	Surgery	Breast	No	63	III	1	0	0	1	0	0	1	0	60		2018-09-26	2020-01-13	Alive				15	0	15	0
1800875	Surgery	Breast	No	62	II	2	0	0	2	0	0	3	0	30		2018-09-26	2018-10-24	Alive				uk	uk	uk	uk
1800877	Surgery	Breast	No	47	II	1	0	0	1	1	1	3	0	20		2018-09-26	2019-10-29	Alive				13	0	13	0
1800879	Surgery	Breast	No	53	II	2	0	0	2	1	1	1	0	30		2018-09-26	2020-05-21	Alive				19	0	19	0
1800880	Surgery	Breast	No	46	III	2	0	0	2	0	0	1	0	30		2018-09-26	2020-03-20	Alive				17	0	17	0
1800894	Surgery	Breast	No	47	II	1	0	0	1	1	1	2	0	10		2018-09-29	2020-04-09	Alive				18	0	18	0
1800900	Surgery	Breast	No	68	II	2	1	0	2	1	1	0	0	20		2018-11-06	2020-04-29	Alive				17	0	17	0
1800901	Surgery	Breast	No	60	III	2	0	0	2	0	0	3	0	40		2018-10-08	2020-04-09	Alive				18	0	18	0
1800905	Surgery	Breast	No	67	II	1	0	0	1	1	1	1	0	20		2018-10-08	2019-04-01	Alive				5	0	5	0
1800907	Surgery	Breast	No	56	III	1	0	0	1	1	1	1	0	80		2018-10-08	2020-06-02	Alive				19	0	19	0
1800908	Surgery	Breast	No	44	III	3	1	0	3	1	1	2	0	50		2018-10-08	2020-05-21	Alive				19	0	19	0
1800920	Surgery	Breast	No	50	II	1	0	0	1	1	1	1	0	10		2018-10-10	2020-04-17	Alive				18	0	18	0
1800921	Surgery	Breast	No	48	II	2	0	0	2	1	1	1	0	30		2018-10-10	2020-06-07	Alive				19	0	19	0
1800922	Surgery	Breast	No	57	II	1	0	0	1	1	1	2	0	10		2018-10-10	2019-09-04	Alive				10	0	10	0
1800923	Surgery	Breast	No	66	II	2	1	0	2	1	1	2	0	30		2018-10-10	2018-12-04	Alive				1	0	1	0
1800929	Surgery	Breast	No	31	III	2	1	0	2	1	1	2	0	40		2018-10-12	2020-05-20	Alive				19	0	19	0
1800931	Surgery	Breast	No	64	III	1	1	0	2	0	0	0	0	80		2018-10-12	2020-05-28	Alive				19	0	19	0
1800932	Surgery	Breast	No	62	III	2	1	0	2	1	0	2	0	40		2018-10-15	2020-05-13	Alive				18	0	18	0
1800934	Surgery	Breast	No	56	II	2	0	0	2	1	1	1	0	20		2018-10-15	2020-06-04	Alive				19	0	19	0
1800935	Surgery	Breast	No	39	II	1	0	0	1	1	1	1	0	30		2018-10-15	2020-03-13	Alive				16	0	16	0
1800943	Surgery	Breast	No	47	II	1	0	0	1	1	1	1	0	20		2018-10-17	2020-03-02	Alive				16	0	16	0
1800945	Surgery	Breast	No	59	II	1	0	0	1	1	1	0	0	10		2018-10-15	2020-04-09	Alive				17	0	17	0
1800950	Surgery	Breast	No	61	II	1	0	0	1	1	0	3	0	20		2018-10-22	2019-01-03	Alive				2	0	2	0
1800951	Surgery	Breast	No	73	II	2	0	0	2	1	1	0	0	20		2018-10-22	2018-11-19	Alive				uk	uk	uk	uk
1800953	Surgery	Breast	No	66	II	1	0	0	1	1	1	2	0	40		2018-10-22	2020-04-27	Alive				18	0	18	0
1800954	Surgery	Breast	No	57	III	1	0	0	1	1	1	0	0	30		2018-10-22	2020-04-15	Alive				17	0	17	0
1800955	Surgery	Breast	No	49	III	2	0	0	2	1	0	1	0	80		2018-10-22	2018-11-22	Alive				1	0	1	0
1800956	Surgery	Breast	No	67	II	1	1	0	2	1	1	0	0	30		2018-10-22	2018-11-14	Alive				uk	uk	uk	uk
1800957	Surgery	Breast	No	65	II	2	0	0	2	1	1	2	0	60		2018-10-22	2019-02-25	Alive				4	0	4	0
1800958	Surgery	Breast	No	48	II	2	0	0	2	1	1	2	0	20		2018-10-22	2020-05-07	Alive				18	0	18	0
1800971	Surgery	Breast	No	32	II	2	0	0	2	1	1	1	0	20		2018-10-22	2020-01-19	Alive				14	0	14	0
1800978	Surgery	Breast	No	68	II	1	0	0	1	1	1	1	0	10		2005-06-20	2020-06-01	Alive				179	0	179	0
1800979	Surgery	Breast	No	42	I-II	2	1	0	2	1	1	1	0	40		2018-11-05	2020-04-24	Alive				17	0	17	0
1800980	Surgery	Breast	No	54	III	2	0	0	2	1	0	3	0	40		2018-10-26	2018-12-05	Alive				1	0	1	0
1800983	Surgery	Breast	No	56	III	2	0	0	2	0	0	1	0	80		2018-10-26	2019-11-12	Alive				12	0	12	0
1800985	Surgery	Breast	No	53	II	2	0	0	2	1	1	1	0	40		2018-10-26	2018-11-26	Alive				1	0	1	0
1800607	Surgery	Breast	No	28	uk	2	1	0	2	1	1	1	0	20		2018-07-27	2020-05-18	Alive				21	0	21	0
1800993	Surgery	Breast	No	62	II	1	1	0	2	1	1	1	0	10		2018-10-29	2019-12-13	Alive				13	0	13	0
1800995	Surgery	Breast	No	50	II	1	0	0	1	1	1	1	0	10		2018-10-29	2019-10-16	Alive				11	0	11	0
1800996	Surgery	Breast	No	45	III	2	0	0	2	1	1	2	1	60		2018-10-29	2020-05-13	Alive				18	0	18	0
1800998	Surgery	Breast	No	55	II	1	0	0	1	1	1	1	0	10		2018-10-29	2020-01-15	Alive				14	0	14	0
1800999	Surgery	Breast	No	61	III	1	1	0	2	0	0	3	0	40		2018-10-29	2018-11-21	Alive				uk	uk	uk	uk
1801000	Surgery	Breast	No	50	III	1	1	0	2	1	0	3	0	30		2018-10-29	2018-12-03	Alive				1	0	1	0
1801001	Surgery	Breast	No	69	II	1	0	0	1	1	1	1	0	10		2018-10-29	2019-02-20	Alive				3	0	3	0
1801013	Surgery	Breast	No	68	II	1	0	0	1	1	1	3	0	50		2018-11-02	2018-11-30	Alive				uk	uk	uk	uk
1801016	Surgery	Breast	No	45	III	2	1	0	2	1	1	1	0	30		2018-11-02	2020-04-04	Alive				17	0	17	0
1801019	Surgery	Breast	No	33	III	2	1	0	2	1	0	3	0	50		2018-11-05	2019-11-20	Alive				12	0	12	0
1801023	Surgery	Breast	No	43	uk	2	0	0	2	1	1	2	0	15		2018-12-05	2020-01-22	Alive				13	0	13	0
1801030	Surgery	Breast	No	73	II	2	1	0	2	1	1	2	0	10		2018-11-07	2020-05-25	Alive				18	0	18	0
1801031	Surgery	Breast	No	42	II	2	0	0	2	0	0	3	0	20		2018-11-07	2018-12-10	Alive				1	0	1	0
1801034	Surgery	Breast	No	61	II	2	1	0	2	1	1	2	0	30		2018-11-07	2020-06-05	Alive				18	0	18	0
1801035	Surgery	Breast	No	49	III	2	1	0	2	0	0	3	0	40		2018-11-07	2020-05-11	Alive				18	0	18	0
1800847	Surgery	Breast	No	41	uk	2	0	0	2	1	1	0	uk	40		2018-09-17	2018-09-18	Alive				uk	uk	uk	uk
1800924	Surgery	Breast	No	30	II	3	2	0	3	1	1	1	uk	20		2018-10-01	2019-04-17	Alive				6	0	6	0
1800367	Surgery	Breast	No	58	III	2	1	0	2	0	0	3	0	60		2018-06-04	2018-10-16	Alive				4	0	4	0
1801080	Surgery	Breast	No	41	II	2	0	0	2	1	1	1	0	15		2018-11-26	2020-04-18	Alive				16	0	16	0
1801085	Surgery	Breast	No	33	II	2	0	0	2	1	0	1	0	10		2018-11-26	2019-05-07	Alive				5	0	5	0
1801087	Surgery	Breast	No	62	III	2	1	0	2	1	1	1	0	40		2018-11-26	2019-10-28	Alive				11	0	11	0
1801094	Surgery	Breast	No	52	II	2	1	0	2	1	1	0	0	10		2018-11-28	2019-09-23	Alive				9	0	9	0
1801098	Surgery	Breast	No	46	III	1	0	0	1	1	1	1	1	30		2018-11-30	2019-08-12	Alive				8	0	8	0
1801099	Surgery	Breast	No	58	II	2	0	0	2	0	0	3	0	30		2018-11-30	2020-04-15	Alive				16	0	16	0
1801105	Surgery	Breast	No	61	II	2	1	0	2	1	1	1	0	30		2018-11-30	2020-06-01	Alive				18	0	18	0
1801108	Surgery	Breast	No	45	II	1	1	0	2	1	1	1	0	40		2018-12-04	2019-04-25	Alive				4	0	4	0
1801115	Surgery	Breast	No	62	uk	2	0	0	2	1	0	2	1	25		2018-12-05	2020-04-01	Alive				15	0	15	0
1801123	Surgery	Breast	No	57	III	4	0	0	3	1	1	2	0	60		2018-12-06	2020-03-25	Alive				15	0	15	0
1801127	Surgery	Breast	No	57	II	1	0	0	1	0	0	3	0	30		2018-12-07	2020-03-22	Alive				15	0	15	0
1801149	Surgery	Breast	No	64	III	1	0	0	1	1	0	3	0	50		2018-12-14	2020-05-25	Alive				17	0	17	0
1801132	Surgery	Breast	No	52	III	1	0	0	1	0	0	3	0	60		2018-12-10	2019-11-20	Alive				11	0	11	0
1801133	Surgery	Breast	No	50	II	2	1	0	2	1	1	1	0	50		2018-12-10	2019-01-02	Alive				uk	uk	uk	uk
1801130	Surgery	Breast	No	66	II	1	0	0	1	1	1	1	0	10		2018-12-10	2019-12-17	Alive				12	0	12	0
1801137	Surgery	Breast	No	66	II	2	0	0	2	1	1	1	0	20		2018-12-10	2020-01-02	Alive				12	0	12	0
1801134	Surgery	Breast	No	65	III	1	0	0	1	0	0	1	0	50		2018-12-10	2019-08-30	Alive				8	0	8	0
1801146	Surgery	Breast	No	62	II	1	0	0	1	1	1	2	0	20		2018-12-14	2020-05-25	Alive				17	0	17	0
1801147	Surgery	Breast	No	59	II	1	0	0	1	1	1	1	0	10		2018-12-14	2020-06-03	Alive				17	0	17	0
1801041	Surgery	Breast	No	76	III	2	2	0	3	0	0	1	uk	25		2018-11-23	2020-03-30	Alive				16	0	16	0
1801046	Surgery	Breast	No	54	uk	2	1	0	2	0	0	3	uk	20		2018-11-12	2020-01-14	Alive				14	0	14	0
1801047	Surgery	Breast	No	62	II	1	0	0	1	1	1	1	uk	10		2018-11-12	2019-08-09	Alive				8	0	8	0
1801044	Surgery	Breast	No	48	uk	1	0	0	1	0	0	0	uk	40		2018-11-12	2019-06-17	Alive				7	0	7	0
1801043	Surgery	Breast	No	63	uk	1	1	0	2	1	1	1	0	20		2018-11-12	2018-12-10	Alive				uk	uk	uk	uk
1801048	Surgery	Breast	No	53	uk	1	0	0	1	1	0	0	uk	10		2018-11-13	2019-08-01	Alive				8	0	8	0
1801057	Surgery	Breast	No	57	III	2	0	0	2	0	0	3	uk	30		2018-11-14	2020-04-23	Alive				17	0	17	0
1801052	Surgery	Breast	No	56	II	1	0	0	1	1	1	0	uk	30		2018-11-14	2020-05-08	Alive				17	0	17	0
1801058	Surgery	Breast	No	67	II	2	2	0	3	1	0	3	uk	30		2018-11-14	2019-10-09	Alive				10	0	10	0
1801061	Surgery	Breast	No	50	III	2	0	0	2	0	0	3	uk	30		2018-11-16	2019-04-02	Alive				4	0	4	0
1801071	Surgery	Breast	No	56	uk	1	0	0	1	1	1	0	uk	40		2018-12-12	2020-01-07	Alive				12	0	12	0
1801068	Surgery	Breast	No	66	III	2	0	0	2	0	0	3	uk	40		2018-11-19	2020-05-06	Alive				17	0	17	0
1801067	Surgery	Breast	No	36	III	1	1	0	2	1	1	3	uk	20		2018-11-19	2019-12-10	Alive				12	0	12	0
1801065	Surgery	Breast	No	51	II	1	0	0	1	1	1	2	0	10		2018-11-19	2019-03-05	Alive				3	0	3	0
1801064	Surgery	Breast	No	39	II	2	1	0	2	1	1	3	uk	30		2018-11-19	2020-05-12	Alive				17	0	17	0
1801150	Surgery	Breast	No	55	III	2	0	0	2	1	0	3	uk	30		2018-12-14	2020-05-27	Alive				17	0	17	0
1801152	Surgery	Breast	No	51	III	3	2	0	3	1	0	3	uk	20		2018-12-14	2020-05-06	Alive				16	0	16	0
1801158	Surgery	Breast	No	58	III	2	2	0	3	1	0	1	uk	50		2018-12-17	2019-04-16	Alive				3	0	3	0
1801157	Surgery	Breast	No	49	III	2	0	0	2	1	0	3	uk	70		2018-12-17	2020-05-22	Alive				17	0	17	0
1801156	Surgery	Breast	No	26	III	2	2	0	2	0	0	0	uk	70		2018-12-17	2019-12-01	Alive				11	0	11	0
1801160	Surgery	Breast	No	49	II	2	0	0	2	0	0	3	uk	25		2018-12-14	2019-03-29	Alive				3	0	3	0
1801164	Surgery	Breast	No	57	III	1	0	0	1	1	0	1	uk	40		2018-12-17	2019-10-28	Alive				10	0	10	0
1801175	Surgery	Breast	No	45	III	2	0	0	2	1	1	1	uk	80		2018-12-19	2019-12-11	Alive				11	0	11	0
1801172	Surgery	Breast	No	57	II	1	0	0	1	1	0	2	uk	20		2018-12-19	2019-08-07	Alive				7	0	7	0
1801168	Surgery	Breast	No	69	II	1	0	0	1	1	1	1	uk	10		2018-12-19	2020-05-22	Alive				17	0	17	0
1801170	Surgery	Breast	No	56	II	1	0	0	1	1	1	0	uk	10		2018-12-19	2020-04-22	Alive				16	0	16	0
1801176	Surgery	Breast	No	46	II	1	0	0	1	0	0	1	uk	10		2018-12-19	2020-04-20	Alive				16	0	16	0
1801171	Surgery	Breast	No	55	II	2	0	0	2	1	1	0	uk	10		2018-12-19	2019-03-11	Alive				2	0	2	0
1801212	Surgery	Breast	No	42	uk	2	0	0	2	0	0	0	uk	70		2018-12-27	2018-12-28	Alive				uk	uk	uk	uk
1801240	Surgery	Breast	No	48	III	2	1	0	2	1	1	3	uk	80		2019-01-07	2020-05-27	Alive				16	0	16	0
1801235	Surgery	Breast	No	54	II	1	0	0	1	1	1	0	uk	10		2019-01-07	2020-03-24	Alive				14	0	14	0
1801237	Surgery	Breast	No	53	II	2	1	0	2	1	0	2	0	20		2019-01-07	2020-03-26	Alive				14	0	14	0
1801253	Surgery	Breast	No	57	II	2	0	0	2	1	1	1	uk	20		2019-01-09	2019-10-21	Alive				9	0	9	0
1801256	Surgery	Breast	No	34	uk	1	2	0	2	1	0	1	uk	70		2019-01-09	2019-07-15	Alive				6	0	6	0
1801214	Surgery	Breast	No	60	III	2	1	0	2	1	1	3	uk	45		2019-01-10	2020-06-02	Alive				16	0	16	0
1900007	Surgery	Breast	No	30	III	2	2	0	3	0	0	1	uk	70		2019-01-10	2020-01-07	Alive				11	0	11	0
1900012	Surgery	Breast	No	62	I	1	0	0	1	1	1	1	uk	10		2019-01-11	2019-07-26	Alive				6	0	6	0
1900013	Surgery	Breast	No	67	I	1	0	0	1	1	1	2	0	20		2019-01-11	2020-01-19	Alive				12	0	12	0
1900010	Surgery	Breast	No	51	III	2	2	0	3	0	0	3	uk	40		2019-01-11	2020-01-10	Alive				11	0	11	0
1900016	Surgery	Breast	No	58	II	1	0	0	1	1	1	0	uk	15		2019-01-11	2019-08-01	Alive				6	0	6	0
1900022	Surgery	Breast	No	62	II	2	2	0	3	0	0	3	uk	25		2019-01-14	2019-09-17	Alive				8	0	8	0
1900021	Surgery	Breast	No	35	II	1	0	0	1	1	1	2	0	15		2019-01-14	2020-05-21	Alive				16	0	16	0
1900024	Surgery	Breast	No	45	III	1	0	0	1	1	1	3	uk	50		2019-01-14	2020-04-22	Alive				15	0	15	0
1900017	Surgery	Breast	No	49	II	1	0	0	1	1	1	0	0	10		2019-01-14	2020-05-20	Alive				16	0	16	0
1900008	Surgery	Breast	No	40	II	2	2	0	3	0	0	3	uk	30		2019-01-11	2020-06-02	Alive				16	0	16	0
1900046	Surgery	Breast	No	57	uk	1	0	0	1	1	1	1	uk	45		2019-01-16	2019-09-19	Alive				8	0	8	0
1900047	Surgery	Breast	No	41	II	1	0	0	1	1	1	3	uk	30		2019-01-16	2020-05-13	Alive				15	0	15	0
1900052	Surgery	Breast	No	66	II	2	1	0	2	1	1	2	0	40		2019-01-17	2019-02-27	Alive				1	0	1	0
1900054	Surgery	Breast	No	32	uk	2	2	0	3	0	0	uk	uk	uk		2019-01-17	2020-01-03	Alive				11	0	11	0
1900055	Surgery	Breast	No	57	III	2	2	0	3	0	0	2	0	50		2019-01-14	2019-09-26	Alive				8	0	8	0
1900045	Surgery	Breast	No	60	II	1	0	0	1	1	1	1	uk	20		2019-01-16	2020-05-06	Alive				15	0	15	0
1900039	Surgery	Breast	No	44	III	1	1	0	2	0	0	1	uk	80		2019-01-16	2019-12-03	Alive				10	0	10	0
1900033	Surgery	Breast	No	58	II	2	1	1	2	1	1	1	uk	30		2019-01-15	2019-11-26	Alive				10	0	10	0
1900018	Surgery	Breast	No	40	II	1	0	0	1	1	1	1	uk	15		2019-01-14	2020-05-20	Alive				16	0	16	0
1900019	Surgery	Breast	No	43	III	2	0	0	2	0	0	0	uk	80		2019-01-14	2020-04-27	Alive				15	0	15	0
1900060	Surgery	Breast	No	61	II	2	1	0	2	1	1	2	uk	20		2019-01-18	2019-11-28	Alive				10	0	10	0
1900061	Surgery	Breast	No	57	uk	1	0	0	1	1	0	3	uk	20		2019-01-18	2020-01-15	Alive				11	0	11	0
1900058	Surgery	Breast	No	54	III	1	1	0	2	0	0	1	0	70		2019-01-18	2020-05-27	Alive				16	0	16	0
1900057	Surgery	Breast	No	51	III	2	0	0	2	1	1	1	uk	25		2019-01-18	2020-04-14	Alive				14	0	14	0
1900059	Surgery	Breast	No	65	III	2	0	0	2	1	1	1	uk	20		2019-01-18	2020-04-12	Alive				14	0	14	0
1900065	Surgery	Breast	No	60	II	1	0	0	1	0	0	2	0	10		2019-01-18	2019-03-05	Alive				1	0	1	0
1900062	Surgery	Breast	No	53	III	2	2	0	3	0	0	3	uk	70		2019-01-24	2019-10-10	Alive				8	0	8	0
1900071	Surgery	Breast	No	36	III	2	1	0	2	1	1	1	uk	60		2019-01-21	2019-02-27	Alive				1	0	1	0
1900072	Surgery	Breast	No	65	III	1	1	0	2	0	0	3	uk	45		2019-01-21	2019-02-18	Alive				uk	uk	uk	uk
1900073	Surgery	Breast	No	50	uk	1	0	0	1	1	1	1	uk	10		2019-01-21	2020-04-01	Alive				14	0	14	0
1900076	Surgery	Breast	No	50	III	1	1	0	2	1	1	0	uk	50		2019-01-21	2020-04-15	Alive				14	0	14	0
1900079	Surgery	Breast	No	62	II	1	0	0	1	1	1	0	uk	15		2019-01-21	2019-10-31	Alive				9	0	9	0
1900080	Surgery	Breast	No	64	III	1	1	0	2	0	0	1	uk	50		2019-01-21	2020-05-11	Alive				15	0	15	0
1900084	Surgery	Breast	No	32	III	2	1	0	2	0	0	3	uk	40		2019-01-21	2020-04-22	Alive				15	0	15	0
1900085	Surgery	Breast	No	60	II	1	0	0	1	1	1	1	uk	20		2019-01-21	2020-01-14	Alive				11	0	11	0
1900100	Surgery	Breast	No	52	II	2	1	0	2	1	1	2	uk	35		2019-01-24	2019-03-28	Alive				2	0	2	0
1900101	Surgery	Breast	No	51	II	2	0	0	2	1	1	2	uk	20		2019-01-24	2020-05-25	Alive				16	0	16	0
1900103	Surgery	Breast	No	51	III	2	1	0	2	0	0	0	uk	80		2019-01-24	2020-06-01	Alive				16	0	16	0
1900104	Surgery	Breast	No	43	uk	2	0	0	2	0	0	2	1	20		2018-02-23	2019-12-23	Alive				22	0	22	0
1900095	Surgery	Breast	No	48	III	1	0	0	1	1	1	1	uk	20		2019-01-23	2019-12-04	Alive				10	0	10	0
1900091	Surgery	Breast	No	39	uk	1	0	0	1	0	0	3	uk	50		2019-01-23	2020-01-22	Alive				11	0	11	0
1900092	Surgery	Breast	No	48	II	1	1	0	2	1	1	3	uk	30		2019-01-23	2019-05-29	Alive				4	0	4	0
1900093	Surgery	Breast	No	62	II	1	0	0	1	0	0	1	uk	20		2019-01-23	2020-06-04	Alive				16	0	16	0
1900087	Surgery	Breast	No	49	uk	2	0	0	2	1	1	1	uk	35		2019-01-22	2020-05-27	Alive				16	0	16	0
1900088	Surgery	Breast	No	56	III	2	0	0	2	0	0	2	1	30		2019-01-22	2019-05-29	Alive				4	0	4	0
1900108	Surgery	Breast	No	38	III	2	0	0	2	1	1	3	uk	30		2019-01-25	2020-06-01	Alive				16	0	16	0
1900111	Surgery	Breast	No	34	II	2	0	0	2	0	0	3	uk	20		2019-01-25	2020-04-28	Alive				15	0	15	0
1900114	Surgery	Breast	No	32	uk	1	0	0	1	1	1	2	uk	40		2019-01-25	2020-05-29	Alive				16	0	16	0
1900116	Surgery	Breast	No	39	uk	1	0	0	1	0	0	3	uk	20		2019-01-25	2020-04-03	Alive				14	0	14	0
1900117	Surgery	Breast	No	42	II	1	0	0	1	1	1	0	uk	10		2019-01-25	2020-04-24	Alive				14	0	14	0
1900120	Surgery	Breast	No	55	III	2	1	0	2	1	1	1	uk	40		2019-01-28	2020-05-09	Alive				15	0	15	0
1900124	Surgery	Breast	No	52	III	2	1	0	2	0	0	3	uk	40		2019-01-28	2019-08-19	Alive				6	0	6	0
1900125	Surgery	Breast	No	35	III	1	0	0	1	1	1	1	uk	20		2019-01-28	2019-11-19	Alive				9	0	9	0
1900126	Surgery	Breast	No	61	III	1	0	0	1	1	1	0	uk	30		2019-01-28	2020-04-23	Alive				14	0	14	0
1900127	Surgery	Breast	No	46	uk	2	1	0	2	1	1	0	uk	10		2019-01-28	2020-06-04	Alive				16	0	16	0
1900129	Surgery	Breast	No	57	II	2	0	0	2	1	1	0	uk	20		2019-01-28	2020-05-12	Alive				15	0	15	0
1900130	Surgery	Breast	No	54	III	1	1	0	2	1	0	3	uk	20		2019-01-28	2019-03-04	Alive				1	0	1	0
1900131	Surgery	Breast	No	75	III	2	1	0	2	1	1	0	uk	50		2019-01-21	2020-04-27	Alive				15	0	15	0
1900133	Surgery	Breast	No	52	III	2	1	0	2	0	0	3	uk	60		2019-01-28	2019-10-10	Alive				8	0	8	0
1900134	Surgery	Breast	No	42	II	2	0	0	2	1	1	0	uk	15		2019-01-28	2020-05-13	Alive				15	0	15	0
1900135	Surgery	Breast	No	71	uk	2	0	0	2	1	1	2	0	10		2019-01-28	2019-03-13	Alive				1	0	1	0
1900136	Surgery	Breast	No	47	III	2	0	0	2	1	1	2	1	30		2019-01-28	2020-04-29	Alive				15	0	15	0
1900140	Surgery	Breast	No	38	uk	2	0	0	2	1	1	1	uk	5		2019-06-17	2020-03-04	Alive				8	0	8	0
1900143	Surgery	Breast	No	29	II	2	0	0	2	1	1	1	0	25		2019-01-30	2020-06-03	Alive				16	0	16	0
1900147	Surgery	Breast	No	59	II	1	0	0	1	1	1	1	0	15		2019-01-30	2020-04-14	Alive				14	0	14	0
1900149	Surgery	Breast	No	35	uk	2	0	0	2	0	0	3	uk	40		2019-01-30	2019-03-04	Alive				1	0	1	0
1900153	Surgery	Breast	No	58	III	1	0	0	1	0	0	3	uk	30		2019-01-31	2020-05-28	Alive				15	0	15	0
1900158	Surgery	Breast	No	71	II	1	0	0	1	1	1	3	uk	70		2019-02-01	2020-05-27	Alive				15	0	15	0
1900159	Surgery	Breast	No	51	II	1	0	0	1	1	1	1	0	10		2019-02-02	2020-04-22	Alive				14	0	14	0
1900161	Surgery	Breast	No	55	III	2	0	0	2	0	0	3	uk	40		2019-02-01	2020-05-28	Alive				15	0	15	0
1900164	Surgery	Breast	No	68	II	2	0	0	2	0	0	1	uk	10		2019-02-03	2019-03-07	Alive				1	0	1	0
1900165	Surgery	Breast	No	42	II	1	0	0	1	1	1	1	uk	10		2019-02-03	2020-03-30	Alive				13	0	13	0
1900167	Surgery	Breast	No	53	III	1	1	0	2	1	1	1	uk	20		2019-02-11	2019-02-28	Alive				uk	uk	uk	uk
1900169	Surgery	Breast	No	62	III	2	2	0	3	0	0	1	uk	50		2019-02-11	2019-12-10	Alive				9	0	9	0
1900170	Surgery	Breast	No	48	III	2	0	0	2	0	0	1	uk	80		2019-02-11	2020-06-01	Alive				15	0	15	0
1900172	Surgery	Breast	No	66	II	2	1	0	2	0	0	1	uk	10		2019-02-11	2020-04-08	Alive				13	0	13	0
1900173	Surgery	Breast	No	47	II	1	0	0	1	1	1	1	uk	25		2019-02-11	2019-12-17	Alive				10	0	10	0
1900175	Surgery	Breast	No	71	uk	1	0	0	1	1	1	0	uk	5		2019-02-11	2020-04-28	Alive				14	0	14	0
1900176	Surgery	Breast	No	46	II	1	0	0	1	0	0	3	uk	15		2019-02-11	2020-04-08	Alive				13	0	13	0
1900177	Surgery	Breast	No	57	III	2	0	0	2	0	0	0	uk	20		2019-02-11	2019-07-29	Alive				5	0	5	0
1900178	Surgery	Breast	No	50	III	2	2	0	3	0	0	3	uk	40		2019-02-11	2019-03-11	Alive				1	0	1	0
1900179	Surgery	Breast	No	48	III	2	0	0	2	0	0	0	uk	70		2019-02-11	2020-03-19	Alive				13	0	13	0
1900182	Surgery	Breast	No	64	II	2	0	0	2	1	0	3	uk	30		2019-02-11	2019-03-11	Alive				1	0	1	0
1900184	Surgery	Breast	No	34	III	2	0	0	2	1	1	0	uk	50		2019-02-11	2020-03-12	Alive				13	0	13	0
1900191	Surgery	Breast	No	72	II	1	1	0	2	0	0	3	uk	30		2019-02-12	2019-10-15	Alive				8	0	8	0
1900186	Surgery	Breast	No	42	II	2	1	0	2	1	1	1	uk	20		2019-02-12	2020-05-12	Alive				15	0	15	0
1900197	Surgery	Breast	No	58	II	2	0	0	2	1	1	1	uk	30		2019-02-13	2020-04-30	Alive				14	0	14	0
1900200	Surgery	Breast	No	46	II	1	0	0	1	1	1	1	0	25		2019-02-13	2019-09-04	Alive				6	0	6	0
1900201	Surgery	Breast	No	46	III	2	0	0	2	1	0	3	uk	70		2019-02-13	2019-03-07	Alive				uk	uk	uk	uk
1900203	Surgery	Breast	No	61	II	2	0	0	2	0	0	2	uk	50		2019-02-14	2020-05-11	Alive				14	0	14	0
1900204	Surgery	Breast	No	64	II	1	0	0	1	1	1	1	uk	10		2019-02-14	2020-05-07	Alive				14	0	14	0
1900206	Surgery	Breast	No	70	II	2	0	0	2	1	1	1	uk	30		2019-02-14	2020-04-13	Alive				13	0	13	0
1900211	Surgery	Breast	No	73	II	1	0	0	1	1	1	2	uk	30		2019-02-15	2020-05-09	Alive				14	0	14	0
1900213	Surgery	Breast	No	58	uk	1	0	0	1	0	0	0	uk	50		2019-02-15	2019-10-16	Alive				8	0	8	0
1900219	Surgery	Breast	No	73	II	1	0	0	1	1	1	0	uk	30		2019-02-15	2020-05-06	Alive				14	0	14	0
1900220	Surgery	Breast	No	49	II	2	0	0	2	1	1	1	uk	30		2019-02-15	2020-04-09	Alive				13	0	13	0
1900262	Surgery	Breast	No	44	II	2	0	0	2	1	1	0	uk	15		2019-02-22	2020-06-02	Alive				15	0	15	0
1900218	Surgery	Breast	No	62	I	2	0	0	2	1	1	0	uk	30		2019-02-15	2020-04-08	Alive				13	0	13	0
1900221	Surgery	Breast	No	45	II	2	0	0	2	1	1	1	uk	10		2019-02-18	2019-12-25	Alive				10	0	10	0
1900245	Surgery	Breast	No	55	II	2	0	0	2	1	1	0	uk	10		2019-02-20	2019-05-28	Alive				3	0	3	0
1900247	Surgery	Breast	No	58	II	1	0	0	1	1	1	0	uk	10		2019-02-20	2020-04-26	Alive				14	0	14	0
1900248	Surgery	Breast	No	39	II	1	0	0	1	1	1	1	uk	30		2019-02-20	2019-08-22	Alive				6	0	6	0
1900249	Surgery	Breast	No	50	III	2	1	0	2	0	0	3	uk	20		2019-02-20	2019-05-30	Alive				3	0	3	0
1900250	Surgery	Breast	No	52	III	1	1	0	2	0	0	1	uk	80		2019-02-20	2019-12-16	Alive				9	0	9	0
1900253	Surgery	Breast	No	62	II	2	2	0	3	1	1	2	0	20		2019-02-20	2020-01-07	Alive				10	0	10	0
1900241	Surgery	Breast	No	44	III	1	2	0	3	1	1	1	uk	80		2019-02-19	2019-10-10	Alive				7	0	7	0
1900242	Surgery	Breast	No	29	III	1	2	0	3	1	1	1	uk	60		2019-02-19	2019-12-18	Alive				9	0	9	0
1900239	Surgery	Breast	No	88	II	1	0	0	1	1	0	1	uk	10		2015-04-28	2020-05-11	Alive				60	0	60	0
1900229	Surgery	Breast	No	46	III	2	1	0	2	0	0	1	uk	80		2019-02-18	2019-08-22	Alive				6	0	6	0
1900232	Surgery	Breast	No	45	II	1	1	0	2	1	1	1	uk	10		2019-02-18	2020-05-29	Alive				15	0	15	0
1900233	Surgery	Breast	No	41	III	1	0	0	1	0	0	0	uk	30		2019-02-18	2020-03-13	Alive				12	0	12	0
1900234	Surgery	Breast	No	56	II	1	0	0	1	1	1	1	uk	10		2019-02-18	2019-06-21	Alive				4	0	4	0
1900223	Surgery	Breast	No	57	III	2	1	0	2	1	0	2	uk	60		2019-02-18	2019-09-16	Alive				6	0	6	0
1900224	Surgery	Breast	No	49	III	2	0	0	2	1	1	1	1	30		2019-02-18	2020-03-17	Alive				12	0	12	0
1900226	Surgery	Breast	No	29	II	2	0	0	2	1	1	2	0	50		2019-02-18	2019-11-11	Alive				8	0	8	0
1900227	Surgery	Breast	No	49	II	1	0	0	1	1	1	1	uk	10		2019-02-18	2019-10-28	Alive				8	0	8	0
1900228	Surgery	Breast	No	34	III	2	1	0	2	1	1	1	uk	20		2019-02-18	2020-05-08	Alive				14	0	14	0
1900267	Surgery	Breast	No	63	uk	2	0	0	2	0	0	3	uk	15		2019-02-22	2019-08-30	Alive				6	0	6	0
1900273	Surgery	Breast	No	57	III	2	0	0	2	0	0	3	uk	80		2019-02-22	2020-03-04	Alive				12	0	12	0
1900264	Surgery	Breast	No	67	II	1	0	0	1	1	0	0	uk	10		2019-02-22	2020-06-03	Alive				15	0	15	0
1900271	Surgery	Breast	No	60	II	2	0	0	2	1	1	1	uk	30		2019-02-22	2020-05-29	Alive				15	0	15	0
1900263	Surgery	Breast	No	48	III	2	2	0	3	0	0	0	uk	80		2019-02-22	2020-01-19	Alive				10	0	10	0
1900265	Surgery	Breast	No	72	III	2	0	0	2	0	0	1	uk	80		2019-02-22	2020-03-24	Alive				13	0	13	0
1900266	Surgery	Breast	No	63	II	1	0	0	1	1	1	0	uk	10		2019-02-22	2020-04-20	Alive				13	0	13	0
1900255	Surgery	Breast	No	47	III	1	0	0	1	1	1	2	1	50		2019-02-21	2020-05-22	Alive				15	0	15	0
1900256	Surgery	Breast	No	35	III	2	1	0	2	1	1	3	uk	60		2019-02-21	2020-06-03	Alive				15	0	15	0
1900278	Surgery	Breast	No	70	III	1	1	0	2	0	0	2	1	60		2019-02-25	2019-04-22	Alive				1	0	1	0
1900275	Surgery	Breast	No	56	II	2	0	0	2	0	0	0	uk	40		2019-02-25	2020-05-07	Alive				14	0	14	0
1900276	Surgery	Breast	No	71	III	1	0	0	1	1	0	3	uk	80		2019-02-25	2019-08-01	Alive				5	0	5	0
1900280	Surgery	Breast	No	57	II	3	2	0	3	1	1	1	uk	20		2019-02-25	2020-01-09	Alive				10	0	10	0
1900281	Surgery	Breast	No	54	III	2	0	0	2	1	0	3	uk	50		2019-02-25	2019-06-24	Alive				3	0	3	0
1900283	Surgery	Breast	No	57	uk	2	0	0	2	1	1	0	uk	10		2019-05-21	2019-09-06	Alive				3	0	3	0
1900286	Surgery	Breast	No	52	II	2	2	0	3	0	0	3	uk	60		2019-02-25	2020-05-21	Alive				14	0	14	0
1900287	Surgery	Breast	No	56	II	2	0	0	2	1	0	2	0	20		2019-02-25	2019-04-03	Alive				1	0	1	0
1900290	Surgery	Breast	No	43	II	1	0	0	1	0	0	0	uk	30		2019-02-25	2019-08-12	Alive				5	0	5	0
1900293	Surgery	Breast	No	65	III	2	1	0	2	0	0	1	uk	80		2019-02-25	2019-09-24	Alive				6	0	6	0
1900294	Surgery	Breast	No	59	III	1	0	0	1	1	0	3	uk	60		2019-02-25	2019-03-20	Alive				uk	uk	uk	uk
1900295	Surgery	Breast	No	44	III	2	1	0	2	0	0	1	uk	60		2019-02-25	2020-04-25	Alive				14	0	14	0
1900298	Surgery	Breast	No	53	III	2	2	0	3	1	0	3	uk	30		2019-02-25	2019-03-20	Alive				uk	uk	uk	uk
1900300	Surgery	Breast	No	49	III	1	0	0	1	0	0	0	uk	30		2019-02-26	2019-10-28	Alive				8	0	8	0
1900303	Surgery	Breast	No	48	III	2	1	0	2	1	1	2	uk	30		2019-02-26	2019-11-13	Alive				8	0	8	0
1900292	Surgery	Breast	No	49	II	1	0	0	1	1	1	3	uk	25		2019-02-25	2020-03-23	Alive				12	0	12	0
1900309	Surgery	Breast	No	54	III	2	1	0	2	0	0	3	1	60		2019-03-04	2020-03-10	Alive				12	0	12	0
1900274	Surgery	Breast	No	55	II	1	2	0	3	0	0	3	uk	20		2019-02-28	2019-04-10	Alive				1	0	1	0
1900316	Surgery	Breast	No	47	II	2	0	0	2	1	1	2	uk	15		2019-02-27	2020-03-23	Alive				12	0	12	0
1900317	Surgery	Breast	No	30	III	2	2	0	3	1	1	3	uk	40		2019-02-27	2020-04-07	Alive				13	0	13	0
1900319	Surgery	Breast	No	48	III	1	0	0	1	1	1	0	uk	80		2019-02-28	2019-08-15	Alive				5	0	5	0
1900326	Surgery	Breast	No	43	II	1	0	0	1	1	1	1	uk	30		2019-03-01	2020-05-28	Alive				14	0	14	0
1900314	Surgery	Breast	No	36	III	1	1	0	2	0	0	1	uk	80		2019-02-27	2020-04-26	Alive				13	0	13	0
1900328	Surgery	Breast	No	61	III	2	0	0	2	1	1	1	uk	30		2019-03-01	2020-05-21	Alive				14	0	14	0
1900334	Surgery	Breast	No	56	II	1	0	0	1	0	0	0	uk	30		2019-03-04	2019-10-09	Alive				7	0	7	0
1900339	Surgery	Breast	No	51	uk	1	0	0	1	1	1	1	0	20		2019-03-04	2019-04-10	Alive				1	0	1	0
1900341	Surgery	Breast	No	55	III	2	0	0	2	0	0	0	uk	80		2019-03-04	2019-11-26	Alive				8	0	8	0
1900342	Surgery	Breast	No	48	II-III	1	0	0	1	1	1	3	uk	30		2019-03-04	2019-11-26	Alive				8	0	8	0
1900345	Surgery	Breast	No	39	uk	2	0	0	2	1	1	1	uk	35		2019-03-04	2019-11-27	Alive				8	0	8	0
1900346	Surgery	Breast	No	40	uk	2	0	0	2	1	1	3	uk	30		2019-03-04	2020-04-26	Alive				13	0	13	0
1900348	Surgery	Breast	No	75	II	1	0	0	1	1	1	0	uk	10		2019-03-04	2019-08-21	Alive				5	0	5	0
1900349	Surgery	Breast	No	65	II	1	0	0	1	1	0	1	uk	20		2019-03-04	2019-06-25	Alive				3	0	3	0
1900353	Surgery	Breast	No	68	uk	2	0	0	2	1	1	3	uk	10		2019-03-05	2020-04-28	Alive				13	0	13	0
1900359	Surgery	Breast	No	37	III	2	0	0	2	1	1	0	uk	40		2019-03-05	2020-06-01	Alive				14	0	14	0
1900366	Surgery	Breast	No	57	II	2	2	0	3	0	0	1	uk	10		2016-03-15	2020-06-02	Alive				50	0	50	0
1900367	Surgery	Breast	No	42	II	1	0	0	1	1	1	0	uk	60		2019-03-06	2020-06-08	Alive				15	0	15	0
1900368	Surgery	Breast	No	62	II	1	0	0	1	1	1	1	uk	40		2019-03-06	2019-12-18	Alive				9	0	9	0
1900369	Surgery	Breast	No	47	I	2	0	0	2	1	1	1	uk	30		2019-03-06	2020-05-25	Alive				14	0	14	0
1900372	Surgery	Breast	No	57	uk	2	0	0	2	0	0	3	uk	20		2019-03-06	2020-04-13	Alive				13	0	13	0
1900373	Surgery	Breast	No	46	III	2	0	0	2	1	1	3	uk	30		2019-03-06	2019-10-23	Alive				7	0	7	0
1900374	Surgery	Breast	No	70	II	2	0	0	2	1	1	1	uk	10		2019-03-06	2019-09-11	Alive				6	0	6	0
1900380	Surgery	Breast	No	40	II	1	0	0	1	1	1	1	uk	15		2019-03-07	2020-03-30	Alive				12	0	12	0
1900381	Surgery	Breast	No	50	II	1	0	0	1	1	1	1	uk	15		2019-03-07	2020-05-08	Alive				14	0	14	0
1900360	Surgery	Breast	No	41	III	1	1	0	2	1	1	2	0	20		2019-03-04	2020-02-17	Alive				11	0	11	0
1801045	Surgery	Breast	No	66	III	2	2	0	3	1	0	3	uk	40		2018-11-12	2019-10-25	Alive				11	0	11	0
1801182	Surgery	Breast	No	70	III	2	2	0	3	1	1	2	±	20		2018-12-21	2019-06-03	Alive				5	0	5	0
1900337	Surgery	Breast	No	41	uk	2	0	0	2	0	0	0	uk	30		2019-03-04	2019-03-12	Alive				uk	uk	uk	uk
1900128	Surgery	Breast	No	54	II	1	0	0	1	1	0	1	uk	40		2019-01-28	2020-04-28	Alive				15	0	15	0
1800018	NAC	Breast	No	37	III	4	2	0	3	1	0	2	0	40	Epirubicin+Cyclophosphamide/dose-dense Epirubicin+Cyclophosphamide-Docetaxel/dose-dense Docetaxel	2018-03-26	2019-12-08	Alive				20	0	20	0
1800021	NAC	Breast	No	37	uk	2	1	0	2	0	0	2	0	30	Epirubicin+Cyclophosphamide/dose-dense Epirubicin+Cyclophosphamide-Docetaxel/dose-dense Docetaxel	2018-01-31	2020-04-16	Alive				26	0	26	0
1800026	NAC	Breast	No	50	II-III	3	3	0	3	1	1	2	0	60	Epirubicin+Cyclophosphamide/dose-dense Epirubicin+Cyclophosphamide-Docetaxel/dose-dense Docetaxel	2018-01-25	2019-07-26	Alive				18	0	18	0
1800027	NAC	Breast	No	30	uk	4	2	0	3	0	0	0	0	80	Epirubicin+Cyclophosphamide/dose-dense Epirubicin+Cyclophosphamide-Docetaxel/dose-dense Docetaxel	2018-04-02	2020-03-31	Alive				23	0	23	0
1800033	NAC	Breast	No	49	uk	3	1	0	3	0	0	3	1	50	Docetaxel/Paclitaxel+Carboplatin+Herceptin	2018-09-10	2020-05-27	Alive				20	0	20	0
1800034	NAC	Breast	No	54	uk	3	1	0	3	0	0	0	0	80	Vinorelbine+Epirubicin	2018-08-10	2019-08-20	Alive				12	0	12	0
1800037	NAC	Breast	No	45	uk	2	2	0	3	1	0	3	1	70	Docetaxel/Paclitaxel+Carboplatin+Herceptin	2018-10-25	2020-05-26	Alive				19	0	19	0
1800039	NAC	Breast	No	77	uk	2	2	0	3	0	0	2	0	30		2018-04-02	2018-04-23	Alive				uk	uk	uk	uk
1800042	NAC	Breast	No	35	uk	3	2	0	3	1	1	2	1	30	Docetaxel/Paclitaxel+Carboplatin+Herceptin	2018-04-02	2020-04-29	Alive				24	0	24	0
1800043	NAC	Breast	No	60	uk	2	0	0	2	1	1	2	1	80	Docetaxel/Paclitaxel+Carboplatin+Herceptin	2018-04-12	2018-10-17	Alive				6	0	6	0
1800051	NAC	Breast	No	43	II	2	2	0	3	1	1	1	0	30	Epirubicin+Cyclophosphamide/dose-dense Epirubicin+Cyclophosphamide-Docetaxel/dose-dense Docetaxel	2018-09-21	2020-05-14	Alive				19	0	19	0
1800053	NAC	Breast	No	55	uk	1	1	0	2	1	1	1	0	15	Epirubicin+Cyclophosphamide/dose-dense Epirubicin+Cyclophosphamide-Docetaxel/dose-dense Docetaxel	2018-02-01	2019-08-02	Alive				18	0	18	0
1800054	NAC	Breast	No	48	uk	2	2	0	3	1	1	3	1	80	Docetaxel/Paclitaxel+Carboplatin+Herceptin	2018-06-21	2020-04-21	Alive				22	0	22	0
1800056	NAC	Breast	No	55	uk	4	2	0	3	1	1	1	0	10	Epirubicin+Cyclophosphamide/dose-dense Epirubicin	2018-04-23	2020-05-06	Alive				24	0	24	0
1800057	NAC	Breast	No	49	uk	2	2	0	3	1	1	2	1	50	Docetaxel/Paclitaxel+Carboplatin+Herceptin	2018-08-17	2020-06-02	Alive				21	0	21	0
1800058	NAC	Breast	No	48	uk	4	3	0	3	1	1	1	0	15	Epirubicin+Cyclophosphamide/dose-dense Epirubicin+Cyclophosphamide-Docetaxel/dose-dense Docetaxel	2018-09-17	2020-06-04	Alive				20	0	20	0
1800059	NAC	Breast	No	47	uk	4	3	0	3	1	1	1	0	10	Epirubicin+Cyclophosphamide/dose-dense Epirubicin	2018-04-23	2020-03-11	Alive				22	0	22	0
1800070	NAC	Breast	No	52	uk	3	2	0	3	1	0	2	1	15	Docetaxel/Paclitaxel+Carboplatin+Herceptin	2018-08-22	2020-05-25	Alive				21	0	21	0
1800072	NAC	Breast	No	59	uk	2	1	0	2	0	0	2	0	60	Vinorelbine+Epirubicin	2018-04-16	2020-01-03	Alive				20	0	20	0
1800075	NAC	Breast	No	56	uk	3	2	0	3	1	1	1	0	30	Epirubicin+Cyclophosphamide/dose-dense Epirubicin	2018-10-09	2019-10-28	Alive				12	0	12	0
1800084	NAC	Breast	No	40	uk	2	2	0	3	1	0	2	0	25	Epirubicin+Cyclophosphamide/dose-dense Epirubicin+Cyclophosphamide-Docetaxel/dose-dense Docetaxel	2018-09-19	2020-04-14	Alive				18	0	18	0
1800085	NAC	Breast	No	40	uk	2	1	0	2	0	0	1	0	20	Paclitaxel+Epirubicin	2018-04-16	2020-05-06	Alive				24	0	24	0
1800086	NAC	Breast	No	64	uk	2	2	0	3	0	0	3	1	60		2018-04-17	2018-10-05	Alive				5	0	5	0
1800087	NAC	Breast	No	45	uk	2	2	0	3	1	1	2	1	30	Docetaxel/Paclitaxel+Carboplatin+Herceptin	2018-04-18	2020-01-21	Alive				21	0	21	0
1800092	NAC	Breast	No	69	uk	2	3	0	3	1	0	0	0	80	Paclitaxel+Epirubicin	2018-06-07	2019-01-22	Alive				7	0	7	0
1800093	NAC	Breast	No	56	II	2	2	0	3	1	1	0	0	20	Epirubicin+Cyclophosphamide/dose-dense Epirubicin+Cyclophosphamide-Docetaxel/dose-dense Docetaxel	2018-09-29	2019-08-22	Alive				10	0	10	0
1800095	NAC	Breast	No	46	uk	2	2	0	3	1	1	1	0	30	Docetaxel+Carboplatin	2018-09-07	2020-05-14	Alive				20	0	20	0
1800096	NAC	Breast	No	43	III	2	1	0	2	1	1	3	1	50	Docetaxel/Paclitaxel+Carboplatin+Herceptin	2018-09-29	2020-05-26	Alive				19	0	19	0
1800097	NAC	Breast	No	57	uk	3	2	0	3	1	1	1	0	30	Epirubicin+Cyclophosphamide/dose-dense Epirubicin+Cyclophosphamide-Docetaxel/dose-dense Docetaxel	2018-01-29	2020-05-14	Alive				27	0	27	0
1800098	NAC	Breast	No	47	uk	2	2	0	3	1	1	2	0	15	Epirubicin+Cyclophosphamide/dose-dense Epirubicin+Cyclophosphamide-Docetaxel/dose-dense Docetaxel	2018-04-23	2018-08-23	Alive				4	0	4	0
1800100	NAC	Breast	No	56	uk	3	1	0	3	1	1	2	0	20	Epirubicin+Cyclophosphamide/dose-dense Epirubicin	2018-04-23	2019-08-14	Alive				15	0	15	0
1800108	NAC	Breast	No	56	uk	3	2	0	3	0	0	3	1	30	Docetaxel/Paclitaxel+Carboplatin+Herceptin	2018-09-26	2020-06-02	Alive				20	0	20	0
1800110	NAC	Breast	No	48	uk	4	3	0	3	1	1	3	1	40	Docetaxel/Paclitaxel+Carboplatin+Herceptin	2018-05-24	2020-05-22	Alive				23	0	23	0
1800111	NAC	Breast	No	52	uk	3	2	0	3	0	0	2	1	40	Docetaxel/Paclitaxel+Carboplatin+Herceptin	2018-05-02	2018-05-31	Alive				uk	uk	uk	uk
1800112	NAC	Breast	No	67	uk	2	2	0	3	1	1	2	1	40	Docetaxel/Paclitaxel+Carboplatin+Herceptin	2018-04-23	2019-09-03	Alive				16	0	16	0
1800121	NAC	Breast	No	33	uk	3	2	0	3	1	1	1	0	25	Epirubicin+Cyclophosphamide/dose-dense Epirubicin+Cyclophosphamide-Docetaxel/dose-dense Docetaxel	2018-08-09	2019-08-19	Alive				12	0	12	0
1800122	NAC	Breast	No	49	uk	2	2	0	3	1	1	1	0	20	Epirubicin+Cyclophosphamide/dose-dense Epirubicin	2018-07-27	2020-06-05	Alive				22	0	22	0
1800123	NAC	Breast	No	56	III	1	0	0	1	0	0	3	0	30		2018-11-28	2020-05-12	Alive				17	0	17	0
1800126	NAC	Breast	No	56	III	2	0	0	2	1	1	2	0	30		2018-04-23	2018-06-04	Alive				1	0	1	0
1800128	NAC	Breast	No	64	uk	2	2	0	3	1	1	1	0	70	Epirubicin+Cyclophosphamide/dose-dense Epirubicin+Cyclophosphamide-Docetaxel/dose-dense Docetaxel	2018-05-08	2018-08-21	Alive				3	0	3	0
1800136	NAC	Breast	No	68	II-III	2	3	0	3	0	0	3	1	35		2018-05-03	2018-05-09	Alive				uk	uk	uk	uk
1800139	NAC	Breast	No	66	uk	2	2	0	3	1	0	3	1	30	Docetaxel/Paclitaxel+Carboplatin+Herceptin	2018-09-03	2020-04-30	Alive				19	0	19	0
1800140	NAC	Breast	No	58	uk	1	0	0	1	1	1	3	1	25	Docetaxel/Paclitaxel+Carboplatin+Herceptin	2018-03-08	2020-05-11	Alive				26	0	26	0
1800142	NAC	Breast	No	66	uk	1	2	0	3	1	1	1	0	50	Epirubicin+Cyclophosphamide/dose-dense Epirubicin+Cyclophosphamide-Docetaxel/dose-dense Docetaxel	2018-01-25	2020-05-30	Alive				28	0	28	0
1800143	NAC	Breast	No	68	uk	2	2	0	3	1	0	0	0	30	Epirubicin+Cyclophosphamide/dose-dense Epirubicin+Cyclophosphamide-Docetaxel/dose-dense Docetaxel	2018-01-23	2019-08-21	Alive				18	0	18	0
1800145	NAC	Breast	No	56	uk	2	2	0	3	0	0	2	1	30	Docetaxel/Paclitaxel+Carboplatin+Herceptin	2018-05-17	2018-06-26	Alive				1	0	1	0
1800147	NAC	Breast	No	70	uk	2	3	0	3	0	0	2	uk	30	Paclitaxel+Epirubicin	2018-09-14	2019-12-25	Alive				15	0	15	0
1800148	NAC	Breast	No	54	III	3	1	0	3	0	0	3	1	40	Docetaxel/Paclitaxel+Carboplatin+Herceptin	2018-03-05	2019-10-25	Alive				19	0	19	0
1800149	NAC	Breast	No	55	uk	2	1	0	2	1	0	2	0	40	Epirubicin+Cyclophosphamide/dose-dense Epirubicin+Cyclophosphamide-Docetaxel/dose-dense Docetaxel	2018-05-31	2020-04-09	Alive				22	0	22	0
1800150	NAC	Breast	No	49	II	3	3	0	3	1	1	3	1	25	Docetaxel/Paclitaxel+Carboplatin+Herceptin	2019-02-15	2020-06-05	Alive				15	0	15	0
1800151	NAC	Breast	No	51	uk	2	3	0	3	0	0	3	1	50		2018-02-06	2020-04-13	Alive				26	0	26	0
1800154	NAC	Breast	No	74	III	2	2	0	3	0	0	1	0	80	Docetaxel+Carboplatin	2018-09-12	2020-04-17	Alive				19	0	19	0
1800156	NAC	Breast	No	52	uk	2	2	0	3	1	1	0	0	15	Epirubicin+Cyclophosphamide/dose-dense Epirubicin	2018-05-02	2018-11-14	Alive				6	0	6	0
1800159	NAC	Breast	No	56	uk	2	2	0	3	0	0	3	1	10	Docetaxel/Paclitaxel+Carboplatin+Herceptin	2018-12-03	2020-05-08	Alive				17	0	17	0
1800160	NAC	Breast	No	39	uk	3	2	0	3	1	0	0	0	10	Paclitaxel+Epirubicin	2018-09-26	2020-04-14	Alive				18	0	18	0
1800171	NAC	Breast	No	50	uk	3	2	0	3	1	0	3	1	50	Docetaxel/Paclitaxel+Carboplatin+Herceptin	2018-11-02	2020-05-26	Alive				18	0	18	0
1800174	NAC	Breast	No	53	II	2	3	0	3	1	1	1	0	30	Epirubicin+Cyclophosphamide/dose-dense Epirubicin+Cyclophosphamide-Docetaxel/dose-dense Docetaxel	2018-05-03	2019-12-26	Alive				19	0	19	0
1800176	NAC	Breast	No	27	uk	2	1	0	2	0	0	1	0	70	Vinorelbine+Epirubicin	2018-07-23	2020-05-25	Alive				22	0	22	0
1800179	NAC	Breast	No	35	uk	1	1	0	2	0	0	3	1	40	Docetaxel/Paclitaxel+Carboplatin+Herceptin	2018-09-10	2020-06-01	Alive				20	0	20	0
1800186	NAC	Breast	No	71	III	2	1	0	2	0	0	1	0	30	Epirubicin+Cyclophosphamide/dose-dense Epirubicin+Cyclophosphamide-Docetaxel/dose-dense Docetaxel	2018-05-08	2018-08-17	Alive				3	0	3	0
1800190	NAC	Breast	No	56	uk	2	3	0	3	0	0	3	1	50	Docetaxel/Paclitaxel+Carboplatin+Herceptin	2018-02-22	2018-09-10	Alive				6	0	6	0
1800191	NAC	Breast	No	52	uk	2	2	0	3	1	1	2	0	40	Epirubicin+Cyclophosphamide/dose-dense Epirubicin+Cyclophosphamide-Docetaxel/dose-dense Docetaxel	2018-02-08	2020-05-12	Alive				27	0	27	0
1800193	NAC	Breast	No	54	uk	2	2	0	3	0	0	0	0	30	Epirubicin+Cyclophosphamide/dose-dense Epirubicin+Cyclophosphamide-Docetaxel/dose-dense Docetaxel	2018-05-29	2019-03-07	Alive				9	0	9	0
1800195	NAC	Breast	No	61	uk	2	2	0	3	1	1	2	1	40	Docetaxel/Paclitaxel+Carboplatin+Herceptin	2018-03-01	2019-11-28	Alive				20	0	20	0
1800196	NAC	Breast	No	36	uk	2	1	0	2	1	1	1	0	30	Paclitaxel+Epirubicin	2018-08-29	2020-01-08	Alive				16	0	16	0
1800199	NAC	Breast	No	44	uk	1	3	0	3	1	1	3	1	40	Docetaxel/Paclitaxel+Carboplatin+Herceptin	2018-03-05	2019-03-27	Alive				12	0	12	0
1800201	NAC	Breast	No	55	III	2	2	0	3	1	0	3	0	50	Docetaxel/Paclitaxel+Carboplatin+Herceptin	2018-10-08	2020-03-25	Alive				17	0	17	0
1800211	NAC	Breast	No	65	uk	2	2	0	3	0	0	3	0	80	Docetaxel/Paclitaxel+Carboplatin+Herceptin	2018-10-18	2020-04-26	Alive				18	0	18	0
1800213	NAC	Breast	No	41	uk	1	2	0	3	0	0	0	0	80	Epirubicin+Cyclophosphamide/dose-dense Epirubicin+Cyclophosphamide-Docetaxel/dose-dense Docetaxel	2018-10-29	2019-10-24	Alive				11	0	11	0
1800219	NAC	Breast	No	47	uk	2	1	0	2	1	1	1	0	20	Vinorelbine+Epirubicin	2018-06-12	2020-05-21	Alive				23	0	23	0
1800226	NAC	Breast	No	45	uk	2	2	0	3	1	1	2	0	30	Epirubicin+Cyclophosphamide/dose-dense Epirubicin	2018-02-08	2020-05-27	Alive				27	0	27	0
1800227	NAC	Breast	No	39	uk	2	2	0	3	1	1	2	1	20	Docetaxel/Paclitaxel+Carboplatin+Herceptin	2018-03-15	2019-12-13	Alive				20	0	20	0
1800244	NAC	Breast	No	73	uk	2	2	0	3	1	1	1	0	40	Epirubicin+Cyclophosphamide/dose-dense Epirubicin+Cyclophosphamide-Docetaxel/dose-dense Docetaxel	2018-08-24	2020-05-21	Alive				20	0	20	0
1800247	NAC	Breast	No	76	uk	4	0	0	3	0	0	0	0	10		2018-05-22	2018-08-31	Alive				3	0	3	0
1800251	NAC	Breast	No	57	uk	1	1	0	2	1	1	2	uk	30	Docetaxel/Paclitaxel+Carboplatin+Herceptin	2018-05-31	2019-06-13	Alive				12	0	12	0
1800262	NAC	Breast	No	55	III	1	3	0	3	0	0	3	1	50	Docetaxel/Paclitaxel+Carboplatin+Herceptin	2018-05-21	2019-07-25	Alive				14	0	14	0
1800263	NAC	Breast	No	53	III	4	2	0	3	1	1	2	1	50	Docetaxel/Paclitaxel+Carboplatin+Herceptin	2018-06-05	2018-06-25	Alive				uk	uk	uk	uk
1800264	NAC	Breast	No	62	uk	4	2	0	3	0	0	2	0	30	Epirubicin+Cyclophosphamide/dose-dense Epirubicin+Cyclophosphamide-Docetaxel/dose-dense Docetaxel	2018-08-17	2020-06-03	Alive				21	0	21	0
1800265	NAC	Breast	No	50	uk	2	3	0	3	1	1	0	0	10	Docetaxel+Carboplatin	2018-03-27	2020-05-29	Alive	uk			uk	uk	26	0
1800267	NAC	Breast	No	44	uk	3	3	0	3	0	0	0	0	50	Paclitaxel+Epirubicin	2018-12-06	2018-12-12	Alive				uk	uk	uk	uk
1800268	NAC	Breast	No	44	uk	3	0	0	2	0	0	3	1	30	Docetaxel/Paclitaxel+Carboplatin+Herceptin	2018-10-22	2020-06-03	Alive				19	0	19	0
1800270	NAC	Breast	No	55	uk	3	2	0	3	0	0	0	0	80	Epirubicin+Cyclophosphamide/dose-dense Epirubicin+Cyclophosphamide-Docetaxel/dose-dense Docetaxel	2018-03-29	2020-03-26	Alive				23	0	23	0
1800273	NAC	Breast	No	43	uk	2	2	0	3	1	0	2	uk	60	Paclitaxel+Epirubicin	2018-06-05	2020-03-04	Alive				20	0	20	0
1800276	NAC	Breast	No	48	uk	3	2	0	3	1	1	0	0	50	Epirubicin+Cyclophosphamide/dose-dense Epirubicin+Cyclophosphamide-Docetaxel/dose-dense Docetaxel	2019-01-03	2020-05-11	Alive				16	0	16	0
1800277	NAC	Breast	No	61	uk	2	2	0	3	1	0	3	1	40	Docetaxel/Paclitaxel+Carboplatin+Herceptin	2018-12-06	2020-03-26	Alive				15	0	15	0
1800284	NAC	Breast	No	40	uk	2	0	0	2	0	0	3	1	30	Docetaxel/Paclitaxel+Carboplatin+Herceptin	2018-10-29	2020-05-07	Alive				18	0	18	0
1800285	NAC	Breast	No	50	III	2	2	0	3	1	1	3	1	50	Docetaxel/Paclitaxel+Carboplatin+Herceptin	2018-11-05	2019-09-20	Alive				10	0	10	0
1800289	NAC	Breast	No	48	uk	2	3	0	3	0	0	0	0	70	Epirubicin+Cyclophosphamide/dose-dense Epirubicin+Cyclophosphamide-Docetaxel/dose-dense Docetaxel	2018-06-08	2020-04-17	Alive				22	0	22	0
1800296	NAC	Breast	No	44	uk	2	0	0	2	1	1	0	0	20	Epirubicin+Cyclophosphamide/dose-dense Epirubicin+Cyclophosphamide-Docetaxel/dose-dense Docetaxel	2018-05-23	2020-03-04	Alive				21	0	21	0
1800300	NAC	Breast	No	57	uk	3	2	0	3	1	1	3	1	40		2018-08-30	2020-05-13	Alive				20	0	20	0
1800301	NAC	Breast	No	47	uk	2	0	0	2	1	1	1	0	50	Epirubicin+Cyclophosphamide/dose-dense Epirubicin+Cyclophosphamide-Docetaxel/dose-dense Docetaxel	2018-05-21	2020-05-06	Alive				23	0	23	0
1800304	NAC	Breast	No	56	uk	4	3	0	3	1	1	1	0	10	Epirubicin+Cyclophosphamide/dose-dense Epirubicin+Cyclophosphamide-Docetaxel/dose-dense Docetaxel	2018-06-21	2020-05-19	Alive				22	0	22	0
1800305	NAC	Breast	No	56	uk	4	3	0	3	1	0	1	0	30	Epirubicin+Cyclophosphamide/dose-dense Epirubicin+Cyclophosphamide-Docetaxel/dose-dense Docetaxel	2018-04-26	2020-04-27	Alive				24	0	24	0
1800306	NAC	Breast	No	32	II	2	0	0	2	0	0	3	1	40	Docetaxel/Paclitaxel+Carboplatin+Herceptin	2018-03-06	2020-03-30	Alive				24	0	24	0
1800311	NAC	Breast	No	58	III	2	2	0	3	1	0	0	0	60	Epirubicin+Cyclophosphamide/dose-dense Epirubicin+Cyclophosphamide-Docetaxel/dose-dense Docetaxel	2018-11-12	2020-04-30	Alive				17	0	17	0
1800312	NAC	Breast	No	49	uk	2	2	0	3	0	0	3	1	15	Docetaxel/Paclitaxel+Carboplatin+Herceptin	2018-05-03	2019-01-16	Alive				8	0	8	0
1800313	NAC	Breast	No	66	III	2	0	0	2	1	1	2	0	30		2018-06-05	2018-10-24	Alive				4	0	4	0
1800315	NAC	Breast	No	43	II	2	3	0	3	1	1	1	0	30		2018-05-25	2019-05-07	Alive				11	0	11	0
1800316	NAC	Breast	No	48	uk	2	2	0	3	0	0	1	0	10	Epirubicin+Cyclophosphamide/dose-dense Epirubicin+Cyclophosphamide-Docetaxel/dose-dense Docetaxel	2018-09-03	2020-05-22	Alive				20	0	20	0
1800320	NAC	Breast	No	47	uk	3	2	0	3	0	0	3	uk	40		2018-07-03	2019-11-18	Alive				16	0	16	0
1800334	NAC	Breast	No	56	uk	2	3	0	3	0	0	3	0	50	Docetaxel/Paclitaxel+Carboplatin+Herceptin	2018-06-21	2019-09-24	Alive				15	0	15	0
1800336	NAC	Breast	No	54	III	2	3	0	3	1	0	0	0	80	Vinorelbine+Epirubicin	2018-06-19	2020-05-18	Alive				22	0	22	0
1800337	NAC	Breast	No	47	uk	1	2	0	3	1	1	0	0	5	Epirubicin+Cyclophosphamide/dose-dense Epirubicin+Cyclophosphamide-Docetaxel/dose-dense Docetaxel	2018-04-04	2020-06-04	Alive				26	0	26	0
1800338	NAC	Breast	No	40	uk	2	2	0	3	1	1	3	1	25		2018-06-04	2019-11-05	Alive				17	0	17	0
1800340	NAC	Breast	No	56	uk	3	1	0	3	1	1	2	uk	15	Epirubicin+Cyclophosphamide/dose-dense Epirubicin+Cyclophosphamide-Docetaxel/dose-dense Docetaxel	2018-03-22	2019-12-12	Alive				20	0	20	0
1800344	NAC	Breast	No	34	uk	3	2	0	3	1	0	3	1	25	Docetaxel/Paclitaxel+Carboplatin+Herceptin	2018-06-14	2019-12-09	Alive				17	0	17	0
1800348	NAC	Breast	No	55	III	2	3	0	3	1	1	1	0	30	Vinorelbine+Epirubicin	2018-06-21	2019-06-11	Alive				11	0	11	0
1800351	NAC	Breast	No	54	uk	2	2	0	3	1	1	2	uk	10		2018-03-15	2020-04-14	Alive				24	0	24	0
1800353	NAC	Breast	No	56	II	2	2	0	3	1	1	3	1	40	Docetaxel/Paclitaxel+Carboplatin+Herceptin	2018-10-08	2019-10-31	Alive				12	0	12	0
1800360	NAC	Breast	No	62	uk	2	3	0	3	0	0	3	1	70	Docetaxel/Paclitaxel+Carboplatin+Herceptin	2018-10-19	2020-04-21	Alive				18	0	18	0
1800368	NAC	Breast	No	46	uk	2	3	0	3	1	1	0	0	50	Epirubicin+Cyclophosphamide/dose-dense Epirubicin+Cyclophosphamide-Docetaxel/dose-dense Docetaxel	2018-06-04	2020-05-18	Alive				23	0	23	0
1800372	NAC	Breast	No	50	uk	2	2	0	3	0	0	3	1	60	Docetaxel/Paclitaxel+Carboplatin+Herceptin	2018-06-05	2020-04-09	Alive				22	0	22	0
1800375	NAC	Breast	No	43	uk	3	1	0	3	1	0	3	1	5	Docetaxel/Paclitaxel+Carboplatin+Herceptin	2018-03-23	2019-05-27	Alive				14	0	14	0
1800385	NAC	Breast	No	55	III	1	2	0	3	1	1	0	0	50		2018-10-17	2020-05-13	Alive				18	0	18	0
1800386	NAC	Breast	No	54	uk	2	2	0	3	0	0	3	1	15	Docetaxel/Paclitaxel+Carboplatin+Herceptin	2018-03-23	2020-04-10	Alive				24	0	24	0
1800388	NAC	Breast	No	60	uk	3	2	0	3	1	0	0	0	90		2018-12-06	2020-06-05	Alive				17	0	17	0
1800395	NAC	Breast	No	61	uk	4	2	0	3	0	0	3	1	60	Docetaxel/Paclitaxel+Carboplatin+Herceptin	2018-07-19	2018-10-23	Alive				3	0	3	0
1800397	NAC	Breast	No	40	uk	2	2	0	3	1	1	3	1	30	Docetaxel/Paclitaxel+Carboplatin+Herceptin	2019-01-17	2020-05-07	Alive				15	0	15	0
1800399	NAC	Breast	No	42	III	1	2	0	3	0	0	1	0	60	Epirubicin+Cyclophosphamide/dose-dense Epirubicin+Cyclophosphamide-Docetaxel/dose-dense Docetaxel	2018-12-13	2020-02-18	Alive				14	0	14	0
1800403	NAC	Breast	No	45	uk	2	0	0	2	1	1	3	1	40	Docetaxel/Paclitaxel+Carboplatin+Herceptin	2018-09-27	2020-05-26	Alive				19	0	19	0
1800405	NAC	Breast	No	51	uk	2	3	0	3	0	0	1	0	30	Epirubicin+Cyclophosphamide/dose-dense Epirubicin+Cyclophosphamide-Docetaxel/dose-dense Docetaxel	2018-07-19	2019-12-23	Alive				17	0	17	0
1800410	NAC	Breast	No	47	uk	2	3	0	3	0	0	3	1	25	Docetaxel/Paclitaxel+Carboplatin+Herceptin	2018-10-17	2019-12-19	Alive				14	0	14	0
1800411	NAC	Breast	No	37	uk	4	3	0	3	0	0	3	1	60	Docetaxel/Paclitaxel+Carboplatin+Herceptin	2019-01-04	2020-06-08	Alive				17	0	17	0
1800419	NAC	Breast	No	36	uk	2	2	0	3	1	1	0	0	10	Vinorelbine+Epirubicin	2018-10-18	2020-05-28	Alive				19	0	19	0
1800423	NAC	Breast	No	57	uk	3	2	0	3	0	0	3	1	40	Docetaxel/Paclitaxel+Carboplatin+Herceptin	2019-01-11	2020-06-05	Alive				16	0	16	0
1800425	NAC	Breast	No	61	uk	2	2	0	3	0	0	1	0	50	Epirubicin+Cyclophosphamide/dose-dense Epirubicin+Cyclophosphamide-Docetaxel/dose-dense Docetaxel	2018-05-04	2019-04-25	Alive				11	0	11	0
1800426	NAC	Breast	No	54	uk	2	3	0	3	0	0	2	1	30	Docetaxel/Paclitaxel+Carboplatin+Herceptin	2018-07-12	2020-05-12	Alive				22	0	22	0
1800429	NAC	Breast	No	46	uk	3	2	0	3	0	0	3	1	40	Docetaxel/Paclitaxel+Carboplatin+Herceptin	2018-07-05	2019-06-26	Alive				11	0	11	0
1800430	NAC	Breast	No	56	uk	2	2	0	3	1	0	0	0	60	Vinorelbine+Epirubicin	2018-06-19	2019-04-23	Alive				10	0	10	0
1800434	NAC	Breast	No	49	uk	4	2	0	3	1	1	1	0	10		2018-06-21	2018-12-18	Alive				5	0	5	0
1800439	NAC	Breast	No	53	uk	3	3	0	3	0	0	3	1	30	Docetaxel/Paclitaxel+Carboplatin+Herceptin	2018-07-12	2018-10-23	Alive				3	0	3	0
1800443	NAC	Breast	No	47	uk	1	2	0	3	0	0	0	0	60	Epirubicin+Cyclophosphamide/dose-dense Epirubicin	2018-11-30	2020-04-14	Alive				16	0	16	0
1800446	NAC	Breast	No	53	uk	3	2	0	3	1	1	3	1	40	Docetaxel/Paclitaxel+Carboplatin+Herceptin	2018-07-12	2020-04-26	Alive				21	0	21	0
1800447	NAC	Breast	No	43	uk	1	1	0	2	1	1	1	0	15	Epirubicin+Cyclophosphamide/dose-dense Epirubicin+Cyclophosphamide-Docetaxel/dose-dense Docetaxel	2018-07-12	2020-04-14	Alive				21	0	21	0
1800449	NAC	Breast	No	64	uk	3	0	0	2	1	0	0	0	10	Vinorelbine+Epirubicin	2018-07-31	2020-05-07	Alive				21	0	21	0
1800453	NAC	Breast	No	43	uk	2	1	0	2	1	1	0	0	80	Vinorelbine+Epirubicin	2018-07-26	2020-05-12	Alive				21	0	21	0
1800454	NAC	Breast	No	61	uk	2	1	0	2	0	0	3	1	80	Docetaxel/Paclitaxel+Carboplatin+Herceptin	2018-12-28	2020-04-13	Alive				15	0	15	0
1800456	NAC	Breast	No	63	uk	1	2	0	3	0	0	3	1	30	Docetaxel/Paclitaxel+Carboplatin+Herceptin	2019-01-03	2020-04-24	Alive				15	0	15	0
1800469	NAC	Breast	No	59	uk	2	1	0	2	0	0	0	0	50	Epirubicin+Cyclophosphamide/dose-dense Epirubicin+Cyclophosphamide-Docetaxel/dose-dense Docetaxel	2018-08-02	2019-10-15	Alive				14	0	14	0
1800480	NAC	Breast	No	61	uk	2	2	0	3	0	0	3	1	30	Docetaxel/Paclitaxel+Carboplatin+Herceptin	2018-07-02	2020-04-20	Alive				21	0	21	0
1800481	NAC	Breast	No	64	uk	2	2	0	3	0	0	3	1	25	Docetaxel/Paclitaxel+Carboplatin+Herceptin	2018-07-18	2018-09-19	Alive				2	0	2	0
1800483	NAC	Breast	No	65	uk	2	3	0	3	0	0	3	1	30	Docetaxel/Paclitaxel+Carboplatin+Herceptin	2018-06-29	2020-06-02	Alive				23	0	23	0
1800484	NAC	Breast	No	39	uk	2	2	0	3	1	1	3	1	40	Docetaxel/Paclitaxel+Carboplatin+Herceptin	2018-07-03	2020-06-05	Alive				23	0	23	0
1800491	NAC	Breast	No	68	uk	2	2	0	3	0	0	0	0	50	Epirubicin+Cyclophosphamide/dose-dense Epirubicin+Cyclophosphamide-Docetaxel/dose-dense Docetaxel	2012-04-06	2018-08-17	Alive				76	0	76	0
1800506	NAC	Breast	No	43	uk	2	2	0	3	0	0	0	0	90	Epirubicin+Cyclophosphamide/dose-dense Epirubicin+Cyclophosphamide-Docetaxel/dose-dense Docetaxel	2018-08-07	2020-05-13	Alive				21	0	21	0
1800508	NAC	Breast	No	68	uk	1	2	0	3	1	1	0	0	15	Epirubicin+Cyclophosphamide/dose-dense Epirubicin+Cyclophosphamide-Docetaxel/dose-dense Docetaxel	2018-11-01	2019-12-05	Alive				13	0	13	0
1800509	NAC	Breast	No	48	uk	3	2	0	3	0	0	0	0	90	Epirubicin+Cyclophosphamide/dose-dense Epirubicin+Cyclophosphamide-Docetaxel/dose-dense Docetaxel	2018-07-26	2019-11-18	Alive				15	0	15	0
1800514	NAC	Breast	No	45	uk	1	2	0	3	1	1	3	1	20	Docetaxel+Herceptin±Pyrotinib	2018-11-05	2020-05-18	Alive				18	0	18	0
1800527	NAC	Breast	No	54	uk	2	2	0	3	0	0	0	0	80	Paclitaxel+Epirubicin	2018-07-12	2020-04-08	Alive				20	0	20	0
1800530	NAC	Breast	No	52	uk	3	2	0	3	1	0	3	uk	20	Docetaxel+Herceptin±Pyrotinib	2018-11-08	2020-05-08	Alive				18	0	18	0
1800537	NAC	Breast	No	68	uk	2	2	0	3	0	0	3	1	80		2018-08-16	2019-01-25	Alive				5	0	5	0
1800541	NAC	Breast	No	47	uk	3	2	0	3	0	0	3	1	60	Docetaxel/Paclitaxel+Carboplatin+Herceptin	2019-02-13	2020-01-14	Alive				11	0	11	0
1800547	NAC	Breast	No	43	uk	3	2	0	3	1	1	0	0	10	Epirubicin+Cyclophosphamide/dose-dense Epirubicin	2018-08-28	2020-05-29	Alive				21	0	21	0
1800550	NAC	Breast	No	59	uk	2	2	0	3	1	1	2	0	10	Docetaxel+Carboplatin	2018-07-17	2019-05-23	Alive				10	0	10	0
1800551	NAC	Breast	No	40	uk	2	2	0	3	0	0	0	0	60	Epirubicin+Cyclophosphamide/dose-dense Epirubicin+Cyclophosphamide-Docetaxel/dose-dense Docetaxel	2019-01-14	2020-03-19	Alive				14	0	14	0
1800552	NAC	Breast	No	61	uk	1	2	0	3	0	0	3	1	20	Docetaxel/Paclitaxel+Carboplatin+Herceptin	2019-01-25	2019-12-25	Alive				11	0	11	0
1800565	NAC	Breast	No	63	uk	2	2	0	3	0	0	1	0	80	Paclitaxel+Epirubicin	2018-07-25	2018-08-06	Alive				uk	uk	uk	uk
1800567	NAC	Breast	No	66	uk	1	2	0	3	1	1	2	1	15	Docetaxel+Herceptin±Pyrotinib	2018-11-29	2020-06-08	Alive				18	0	18	0
1800568	NAC	Breast	No	41	uk	2	2	0	3	1	1	3	1	40	Docetaxel/Paclitaxel+Carboplatin+Herceptin	2019-03-14	2020-05-09	Alive				13	0	13	0
1800581	NAC	Breast	No	51	II	2	2	0	3	1	1	0	0	20	Vinorelbine+Epirubicin	2018-08-10	2018-09-25	Alive				1	0	1	0
1800598	NAC	Breast	No	60	uk	2	2	0	3	0	0	3	1	30	Docetaxel/Paclitaxel+Carboplatin+Herceptin	2018-05-28	2019-10-29	Alive				17	0	17	0
1800606	NAC	Breast	No	44	uk	2	2	0	3	1	1	3	1	30		2018-08-23	2018-09-28	Alive				1	0	1	0
1800629	NAC	Breast	No	47	II	2	0	0	2	1	1	0	0	15	Epirubicin+Cyclophosphamide/dose-dense Epirubicin+Cyclophosphamide-Docetaxel/dose-dense Docetaxel	2018-07-31	2020-01-07	Alive				17	0	17	0
1800630	NAC	Breast	No	63	uk	2	2	0	3	1	1	2	0	10	Docetaxel+Carboplatin	2018-06-07	2020-05-22	Alive				23	0	23	0
1800631	NAC	Breast	No	54	uk	1	2	0	3	1	1	0	0	30	Epirubicin+Cyclophosphamide/dose-dense Epirubicin	2018-07-31	2020-05-13	Alive				21	0	21	0
1800633	NAC	Breast	No	56	uk	2	2	0	3	0	0	0	0	5	Epirubicin+Cyclophosphamide/dose-dense Epirubicin+Cyclophosphamide-Docetaxel/dose-dense Docetaxel	2018-06-21	2020-06-02	Alive				23	0	23	0
1800635	NAC	Breast	No	39	uk	3	2	0	3	1	1	3	1	5		2018-12-14	2020-04-17	Alive				16	0	16	0
1800639	NAC	Breast	No	61	III	3	2	0	3	0	0	0	0	60	Epirubicin+Cyclophosphamide/dose-dense Epirubicin+Cyclophosphamide-Docetaxel/dose-dense Docetaxel	2019-02-15	2019-08-13	Alive				5	0	5	0
1800641	NAC	Breast	No	47	uk	2	2	0	3	1	1	3	1	15	Docetaxel+Herceptin±Pyrotinib	2018-11-30	2020-06-04	Alive				18	0	18	0
1800651	NAC	Breast	No	38	uk	2	1	0	2	0	0	3	1	20	Docetaxel/Paclitaxel+Carboplatin+Herceptin	2018-10-08	2020-06-02	Alive				19	0	19	0
1800656	NAC	Breast	No	60	uk	2	2	0	3	0	0	2	0	30	Epirubicin+Cyclophosphamide/dose-dense Epirubicin+Cyclophosphamide-Docetaxel/dose-dense Docetaxel	2018-08-06	2019-12-09	Alive				16	0	16	0
1800662	NAC	Breast	No	51	uk	1	2	0	3	1	0	1	0	70	Epirubicin+Cyclophosphamide/dose-dense Epirubicin+Cyclophosphamide-Docetaxel/dose-dense Docetaxel	2018-08-06	2020-06-08	Alive				22	0	22	0
1800666	NAC	Breast	No	59	III	2	2	0	3	0	0	3	1	70		2018-08-30	2020-06-05	Alive				21	0	21	0
1800669	NAC	Breast	No	61	II	2	2	0	3	0	0	3	1	30	Docetaxel+Herceptin±Pyrotinib	2018-12-10	2020-05-29	Alive				17	0	17	0
1800670	NAC	Breast	No	38	uk	2	2	0	3	1	1	2	0	40	Vinorelbine+Epirubicin	2018-08-07	2019-11-18	Alive				15	0	15	0
1800673	NAC	Breast	No	32	uk	2	0	0	2	1	1	3	1	30		2018-10-11	2019-01-16	Alive				3	0	3	0
1800675	NAC	Breast	No	37	uk	2	0	0	2	1	1	0	0	10	Vinorelbine+Epirubicin	2018-11-23	2020-03-24	Alive				16	0	16	0
1800681	NAC	Breast	No	38	uk	2	2	0	3	0	0	1	0	50	Epirubicin+Cyclophosphamide/dose-dense Epirubicin+Cyclophosphamide-Docetaxel/dose-dense Docetaxel	2018-06-21	2019-11-13	Alive				16	0	16	0
1800682	NAC	Breast	No	29	II-III	3	2	0	3	0	0	3	1	60	Docetaxel/Paclitaxel+Carboplatin+Herceptin	2019-03-25	2020-04-12	Alive				12	0	12	0
1800683	NAC	Breast	No	29	uk	3	2	0	3	1	0	2	1	20	Docetaxel/Paclitaxel+Carboplatin+Herceptin	2019-04-03	2020-04-14	Alive				12	0	12	0
1800685	NAC	Breast	No	39	uk	1	2	0	3	0	0	3	1	60		2018-08-10	2020-04-15	Alive				20	0	20	0
1800694	NAC	Breast	No	38	uk	1	1	0	2	1	1	1	0	20	Epirubicin+Cyclophosphamide/dose-dense Epirubicin+Cyclophosphamide-Docetaxel/dose-dense Docetaxel	2018-08-10	2020-05-12	Alive				21	0	21	0
1800698	NAC	Breast	No	71	III	2	3	0	3	0	0	3	1	40	Docetaxel/Paclitaxel+Carboplatin+Herceptin	2018-08-30	2018-10-12	Alive				1	0	1	0
1800699	NAC	Breast	No	61	uk	2	0	0	2	1	1	1	0	10	Epirubicin+Cyclophosphamide/dose-dense Epirubicin	2019-03-19	2019-09-16	Alive				5	0	5	0
1800704	NAC	Breast	No	48	uk	3	2	0	3	1	1	2	0	20	Epirubicin+Cyclophosphamide/dose-dense Epirubicin+Cyclophosphamide-Docetaxel/dose-dense Docetaxel	2019-01-23	2019-03-21	Alive				1	0	1	0
1800706	NAC	Breast	No	50	uk	2	2	0	3	1	0	3	1	40	Docetaxel/Paclitaxel+Carboplatin+Herceptin	2019-03-11	2020-05-23	Alive				14	0	14	0
1800711	NAC	Breast	No	44	uk	2	1	0	2	1	0	3	1	30	Docetaxel/Paclitaxel+Carboplatin+Herceptin	2019-01-02	2020-05-11	Alive				16	0	16	0
1800713	NAC	Breast	No	47	uk	3	2	0	3	1	1	0	1	50	Vinorelbine+Epirubicin	2018-12-13	2019-09-24	Alive				9	0	9	0
1800714	NAC	Breast	No	29	uk	3	2	0	3	0	0	3	1	30	Docetaxel+Herceptin±Pyrotinib	2018-12-11	2020-05-25	Alive				17	0	17	0
1800715	NAC	Breast	No	57	uk	2	2	0	3	0	0	0	0	40	Paclitaxel+Epirubicin	2018-09-11	2020-04-27	Alive				19	0	19	0
1800144	NAC	Breast	No	75	uk	3	2	0	3	1	1	1	0	10	Endocrine therapy	2019-02-11	2020-05-20	Alive				15	0	15	0
1800146	NAC	Breast	No	72	uk	2	1	0	2	1	1	0	0	20	Endocrine therapy	2018-12-17	2020-05-12	Alive				16	0	16	0
1800173	NAC	Breast	No	69	uk	3	2	0	3	1	1	1	0	25	Endocrine therapy	2018-05-17	2018-06-04	Alive				uk	uk	uk	uk
1800188	NAC	Breast	No	68	uk	2	1	0	2	1	1	2	0	20	Endocrine therapy	2018-08-06	2020-05-25	Alive				21	0	21	0
1800212	NAC	Breast	No	84	uk	1	2	0	3	1	1	0	0	30	Endocrine therapy	2018-05-11	2020-01-17	Alive				20	0	20	0
1800215	NAC	Breast	No	85	uk	3	1	0	3	1	1	1	0	15	Endocrine therapy	2018-05-21	2020-05-15	Alive				23	0	23	0
1800314	NAC	Breast	No	53	uk	2	2	0	3	1	1	0	0	40	Endocrine therapy	2018-05-25	2020-01-06	Alive				19	0	19	0
1800448	NAC	Breast	No	86	uk	3	2	0	3	1	1	1	0	60	Endocrine therapy	2018-06-21	2018-07-18	Alive				uk	uk	uk	uk
1800566	NAC	Breast	No	76	uk	2	0	0	2	1	1	1	0	10	Endocrine therapy	2019-02-25	2020-04-16	Alive				13	0	13	0
1800652	NAC	Breast	No	67	uk	2	0	0	2	1	1	2	uk	15	Endocrine therapy	2018-12-24	2020-05-08	Alive				16	0	16	0
1800420	NAC	Breast	No	37	uk	1	2	0	3	1	0	2	0	5	Epirubicin+Cyclophosphamide/dose-dense Epirubicin	2018-09-17	2019-06-25	Alive				9	0	9	0
1800648	NAC	Breast	No	36	uk	3	2	0	3	0	0	3	1	60	Docetaxel+Herceptin±Pyrotinib	2018-08-02	2019-12-17	Alive				16	0	16	0
1800712	NAC	Breast	No	61	uk	1	2	0	3	0	0	0	0	15	Paclitaxel+Epirubicin	2018-12-11	2020-05-25	Alive				17	0	17	0
1800719	NAC	Breast	No	30	uk	2	2	0	3	1	0	1	0	15	Epirubicin+Cyclophosphamide/dose-dense Epirubicin+Cyclophosphamide-Docetaxel/dose-dense Docetaxel	2018-09-03	2019-12-03	Alive				15	0	15	0
1800720	NAC	Breast	No	55	uk	3	3	0	3	1	0	1	0	30	Epirubicin+Cyclophosphamide/dose-dense Epirubicin+Cyclophosphamide-Docetaxel/dose-dense Docetaxel	2019-02-12	2020-03-18	Alive				13	0	13	0
1800734	NAC	Breast	No	44	III	3	2	0	3	1	0	0	0	80	Epirubicin+Cyclophosphamide/dose-dense Epirubicin+Cyclophosphamide-Docetaxel/dose-dense Docetaxel	2019-02-01	2020-04-13	Alive				14	0	14	0
1800736	NAC	Breast	No	47	uk	3	0	0	2	1	1	1	0	10	Epirubicin+Cyclophosphamide/dose-dense Epirubicin	2018-09-13	2020-04-27	Alive				19	0	19	0
1800739	NAC	Breast	No	50	uk	2	0	0	2	1	1	3	1	50	Docetaxel+Herceptin±Pyrotinib	2018-12-14	2020-05-15	Alive				17	0	17	0
1800740	NAC	Breast	No	58	II	3	2	0	3	0	0	1	0	50		2018-08-23	2020-05-27	Alive				21	0	21	0
1800743	NAC	Breast	No	49	uk	3	3	0	3	1	1	0	0	25		2019-03-28	2019-10-17	Alive				6	0	6	0
1800744	NAC	Breast	No	40	II	3	2	0	3	1	1	1	0	30	Epirubicin+Cyclophosphamide/dose-dense Epirubicin	2018-09-13	2020-03-31	Alive				18	0	18	0
1800745	NAC	Breast	No	79	II-III	2	2	0	3	1	0	2	0	70		2019-02-11	2019-03-28	Alive				1	0	1	0
1800746	NAC	Breast	No	60	II	2	2	0	3	1	1	1	0	10	Epirubicin+Cyclophosphamide/dose-dense Epirubicin+Cyclophosphamide-Docetaxel/dose-dense Docetaxel	2017-07-10	2019-11-17	Alive				28	0	28	0
1800748	NAC	Breast	No	58	uk	2	1	0	2	1	1	3	1	10	Docetaxel/Paclitaxel+Carboplatin+Herceptin	2018-06-27	2019-09-27	Alive				15	0	15	0
1800750	NAC	Breast	No	31	uk	3	2	0	3	0	0	3	1	50	Docetaxel+Herceptin±Pyrotinib	2018-12-24	2020-01-23	Alive				12	0	12	0
1800753	NAC	Breast	No	40	uk	2	3	0	3	0	0	3	1	40	Docetaxel/Paclitaxel+Carboplatin+Herceptin	2019-03-27	2020-06-04	Alive				14	0	14	0
1800754	NAC	Breast	No	43	II	2	2	0	3	1	1	3	1	30	Docetaxel/Paclitaxel+Carboplatin+Herceptin	2018-09-10	2018-09-14	Alive				uk	uk	uk	uk
1800758	NAC	Breast	No	75	uk	2	2	0	3	1	1	0	0	15		2018-11-02	2018-11-29	Alive				uk	uk	uk	uk
1800759	NAC	Breast	No	49	III	2	2	0	3	1	1	2	1	20	Docetaxel/Paclitaxel+Carboplatin+Herceptin	2018-11-12	2019-12-20	Alive				13	0	13	0
1800765	NAC	Breast	No	54	III	3	2	0	3	0	0	2	0	70	Epirubicin+Cyclophosphamide/dose-dense Epirubicin	2018-09-13	2018-09-18	Alive				uk	uk	uk	uk
1800769	NAC	Breast	No	51	uk	2	1	0	2	1	1	1	0	20	Epirubicin+Cyclophosphamide/dose-dense Epirubicin+Cyclophosphamide-Docetaxel/dose-dense Docetaxel	2018-06-28	2020-05-19	Alive				22	0	22	0
1800770	NAC	Breast	No	33	uk	2	3	0	3	0	0	1	0	90	Docetaxel+Carboplatin	2018-12-25	2019-06-13	Alive				5	0	5	0
1800772	NAC	Breast	No	49	II	2	1	0	2	1	1	1	0	5	Epirubicin+Cyclophosphamide/dose-dense Epirubicin+Cyclophosphamide-Docetaxel/dose-dense Docetaxel	2018-12-27	2020-04-17	Alive				15	0	15	0
1800774	NAC	Breast	No	29	III	3	2	0	3	1	0	0	0	80	Epirubicin+Cyclophosphamide/dose-dense Epirubicin+Cyclophosphamide-Docetaxel/dose-dense Docetaxel	2018-07-12	2019-08-06	Alive				12	0	12	0
1800775	NAC	Breast	No	26	uk	2	2	0	3	1	1	0	0	80	Epirubicin+Cyclophosphamide/dose-dense Epirubicin+Cyclophosphamide-Docetaxel/dose-dense Docetaxel	2019-03-11	2019-11-29	Alive				8	0	8	0
1800779	NAC	Breast	No	44	uk	2	2	0	3	0	0	3	1	50	Docetaxel/Paclitaxel+Carboplatin+Herceptin	2011-06-13	2019-12-17	Alive				102	0	102	0
1800782	NAC	Breast	No	50	uk	2	2	0	3	1	1	1	0	15	Epirubicin+Cyclophosphamide/dose-dense Epirubicin	2012-11-27	2020-01-07	Alive				85	0	85	0
1800787	NAC	Breast	No	52	uk	1	2	0	3	0	0	3	1	40	Docetaxel+Herceptin±Pyrotinib	2018-07-06	2020-05-22	Alive				22	0	22	0
1800789	NAC	Breast	No	49	uk	2	2	0	3	0	0	3	1	50	Docetaxel/Paclitaxel+Carboplatin+Herceptin	2018-09-18	2018-09-29	Alive				uk	uk	uk	uk
1800792	NAC	Breast	No	52	uk	2	2	0	3	0	0	1	0	15	Epirubicin+Cyclophosphamide/dose-dense Epirubicin	2018-12-06	2019-11-26	Alive				11	0	11	0
1800803	NAC	Breast	No	55	uk	1	2	0	3	1	1	2	0	30	Vinorelbine+Epirubicin	2018-11-08	2019-04-24	Alive				5	0	5	0
1800806	NAC	Breast	No	52	III	2	2	0	3	1	1	0	0	30	Vinorelbine+Epirubicin	2018-10-18	2020-05-07	Alive				18	0	18	0
1800811	NAC	Breast	No	51	III	0	2	0	3	0	0	0	0	30	Vinorelbine+Epirubicin	2018-09-17	2018-11-08	Alive				1	0	1	0
1800818	NAC	Breast	No	48	uk	2	2	0	3	1	1	3	1	30	Docetaxel+Herceptin±Pyrotinib	2019-01-10	2020-05-08	Alive				15	0	15	0
1800819	NAC	Breast	No	37	uk	2	2	0	3	1	1	1	0	60	Vinorelbine+Epirubicin	2019-01-07	2020-06-04	Alive				16	0	16	0
1800820	NAC	Breast	No	48	II	3	2	0	3	1	1	2	0	40	Epirubicin+Cyclophosphamide/dose-dense Epirubicin+Cyclophosphamide-Docetaxel/dose-dense Docetaxel	2018-10-25	2019-09-20	Alive				10	0	10	0
1800821	NAC	Breast	No	72	uk	2	1	0	2	1	0	1	0	15	Epirubicin+Cyclophosphamide/dose-dense Epirubicin	2019-02-11	2020-05-21	Alive				15	0	15	0
1800825	NAC	Breast	No	46	uk	3	1	0	3	1	1	3	1	60	Docetaxel/Paclitaxel+Carboplatin+Herceptin	2019-02-12	2020-05-28	Alive				15	0	15	0
1800827	NAC	Breast	No	54	uk	2	2	0	3	1	1	2	0	20	Vinorelbine+Epirubicin	2018-11-22	2020-01-16	Alive				13	0	13	0
1800830	NAC	Breast	No	53	uk	3	2	0	3	1	1	3	1	30	Docetaxel/Paclitaxel+Carboplatin+Herceptin	2018-07-26	2020-01-08	Alive				17	0	17	0
1800843	NAC	Breast	No	43	II	2	1	0	2	1	1	2	0	20	Epirubicin+Cyclophosphamide/dose-dense Epirubicin+Cyclophosphamide-Docetaxel/dose-dense Docetaxel	2019-03-04	2020-03-30	Alive				12	0	12	0
1800844	NAC	Breast	No	65	uk	2	2	0	3	0	0	2	0	30	Epirubicin+Cyclophosphamide/dose-dense Epirubicin+Cyclophosphamide-Docetaxel/dose-dense Docetaxel	2018-12-27	2020-04-03	Alive				15	0	15	0
1800859	NAC	Breast	No	42	III	3	2	0	3	1	1	2	1	40	Docetaxel/Paclitaxel+Carboplatin+Herceptin	2019-01-21	2020-05-19	Alive				15	0	15	0
1800865	NAC	Breast	No	53	uk	2	2	0	3	1	1	0	0	10	Epirubicin+Cyclophosphamide/dose-dense Epirubicin+Cyclophosphamide-Docetaxel/dose-dense Docetaxel	2018-12-14	2019-08-14	Alive				8	0	8	0
1800869	NAC	Breast	No	43	uk	1	2	0	3	1	0	3	1	30	Docetaxel/Paclitaxel+Carboplatin+Herceptin	2018-10-18	2020-03-30	Alive				17	0	17	0
1800870	NAC	Breast	No	55	III	2	2	0	3	0	0	1	0	90	Epirubicin+Cyclophosphamide/dose-dense Epirubicin+Cyclophosphamide-Docetaxel/dose-dense Docetaxel	2019-03-07	2020-04-13	Alive				13	0	13	0
1800882	NAC	Breast	No	31	uk	1	2	0	3	1	1	1	1	40	Docetaxel/Paclitaxel+Carboplatin+Herceptin	2018-08-21	2020-05-12	Alive				20	0	20	0
1800883	NAC	Breast	No	53	uk	1	2	0	3	0	0	3	1	50	Docetaxel/Paclitaxel+Carboplatin+Herceptin	2018-10-18	2020-05-12	Alive				18	0	18	0
1800884	NAC	Breast	No	31	uk	2	1	0	2	1	1	2	0	70	Epirubicin+Cyclophosphamide/dose-dense Epirubicin+Cyclophosphamide-Docetaxel/dose-dense Docetaxel	2019-02-19	2020-04-11	Alive				13	0	13	0
1800885	NAC	Breast	No	63	uk	1	2	0	3	0	0	3	1	30	Docetaxel+Herceptin±Pyrotinib	2019-02-11	2020-01-16	Alive				11	0	11	0
1800886	NAC	Breast	No	66	uk	2	2	0	3	0	0	1	0	70	Epirubicin+Cyclophosphamide/dose-dense Epirubicin+Cyclophosphamide-Docetaxel/dose-dense Docetaxel	2018-08-07	2019-08-28	Alive				12	0	12	0
1800887	NAC	Breast	No	31	III	2	2	0	3	1	0	0	0	70	Epirubicin+Cyclophosphamide/dose-dense Epirubicin	2018-10-25	2019-10-30	Alive				12	0	12	0
1800889	NAC	Breast	No	30	uk	2	2	0	3	1	1	2	0	50	Epirubicin+Cyclophosphamide/dose-dense Epirubicin+Cyclophosphamide-Docetaxel/dose-dense Docetaxel	2019-01-11	2020-04-26	Alive				15	0	15	0
1800896	NAC	Breast	No	53	III	1	2	0	3	1	1	1	0	50	Epirubicin+Cyclophosphamide/dose-dense Epirubicin+Cyclophosphamide-Docetaxel/dose-dense Docetaxel	2018-08-13	2020-04-14	Alive				20	0	20	0
1800897	NAC	Breast	No	45	III	2	2	0	3	0	0	2	0	60	Vinorelbine+Epirubicin	2019-01-30	2020-03-31	Alive				14	0	14	0
1800899	NAC	Breast	No	31	III	1	2	0	3	1	1	3	1	20	Docetaxel/Paclitaxel+Carboplatin+Herceptin	2018-10-25	2019-09-30	Alive				11	0	11	0
1800902	NAC	Breast	No	54	uk	1	2	0	3	1	0	0	0	25	Epirubicin+Cyclophosphamide/dose-dense Epirubicin+Cyclophosphamide-Docetaxel/dose-dense Docetaxel	2019-03-14	2019-12-23	Alive				9	0	9	0
1800903	NAC	Breast	No	44	uk	2	1	0	2	1	1	1	0	30	Epirubicin+Cyclophosphamide/dose-dense Epirubicin+Cyclophosphamide-Docetaxel/dose-dense Docetaxel	2018-07-24	2019-08-07	Alive				12	0	12	0
1800910	NAC	Breast	No	50	III	2	2	0	3	1	0	2	1	20	Docetaxel+Herceptin±Pyrotinib	2019-02-14	2020-01-14	Alive				11	0	11	0
1800911	NAC	Breast	No	46	uk	3	2	0	3	1	0	1	0	30	Epirubicin+Cyclophosphamide/dose-dense Epirubicin+Cyclophosphamide-Docetaxel/dose-dense Docetaxel	2018-11-01	2020-03-18	Alive				16	0	16	0
1800915	NAC	Breast	No	42	uk	2	1	0	2	1	1	2	0	30	Paclitaxel+Epirubicin	2019-02-11	2019-11-28	Alive				9	0	9	0
1800918	NAC	Breast	No	49	uk	2	2	0	3	0	0	3	1	50	Docetaxel+Herceptin±Pyrotinib	2019-01-24	2020-05-28	Alive				16	0	16	0
1800925	NAC	Breast	No	41	uk	1	2	0	3	1	1	1	0	60	Epirubicin+Cyclophosphamide/dose-dense Epirubicin+Cyclophosphamide-Docetaxel/dose-dense Docetaxel	2018-10-25	2020-05-09	Alive				18	0	18	0
1800927	NAC	Breast	No	38	uk	2	2	0	3	1	1	2	1	40		2018-07-26	2020-06-08	Alive				22	0	22	0
1800928	NAC	Breast	No	50	uk	2	2	0	3	1	1	3	1	25	Docetaxel/Paclitaxel+Carboplatin+Herceptin	2019-04-17	2019-12-23	Alive				8	0	8	0
1800937	NAC	Breast	No	53	III	2	2	0	3	1	0	2	1	30	Docetaxel/Paclitaxel+Carboplatin+Herceptin	2018-11-16	2019-08-09	Alive				8	0	8	0
1800944	NAC	Breast	No	46	II	2	2	0	3	1	1	2	0	20	Epirubicin+Cyclophosphamide/dose-dense Epirubicin	2019-03-18	2020-06-01	Alive				14	0	14	0
1800947	NAC	Breast	No	51	uk	3	3	0	3	0	0	3	1	30	Docetaxel/Paclitaxel+Carboplatin+Herceptin	2018-11-08	2019-09-10	Alive				10	0	10	0
1800949	NAC	Breast	No	59	III	2	2	0	3	1	1	3	1	30	Docetaxel+Herceptin±Pyrotinib	2019-02-01	2020-05-15	Alive				15	0	15	0
1800952	NAC	Breast	No	51	uk	1	2	0	3	0	1	3	1	20	Docetaxel/Paclitaxel+Carboplatin+Herceptin	2018-10-22	2020-05-18	Alive				18	0	18	0
1800959	NAC	Breast	No	25	uk	1	2	0	3	0	0	3	1	30	Docetaxel+Herceptin±Pyrotinib	2019-02-18	2019-12-13	Alive				9	0	9	0
1800960	NAC	Breast	No	52	II	1	2	0	3	1	1	0	0	20	Paclitaxel+Epirubicin	2019-02-18	2019-08-20	Alive				6	0	6	0
1800962	NAC	Breast	No	57	III	2	2	0	3	0	0	3	1	60	Docetaxel+Herceptin±Pyrotinib	2018-07-19	2019-04-12	Alive				8	0	8	0
1800963	NAC	Breast	No	58	III	2	1	0	2	1	1	2	0	70	Epirubicin+Cyclophosphamide/dose-dense Epirubicin+Cyclophosphamide-Docetaxel/dose-dense Docetaxel	2019-03-29	2020-04-23	Alive				12	0	12	0
1800964	NAC	Breast	No	52	uk	3	2	0	3	1	1	1	0	40	Epirubicin+Cyclophosphamide/dose-dense Epirubicin+Cyclophosphamide-Docetaxel/dose-dense Docetaxel	2018-10-23	2020-01-20	Alive				14	0	14	0
1800965	NAC	Breast	No	49	uk	3	2	0	3	0	0	3	1	60	Docetaxel/Paclitaxel+Carboplatin+Herceptin	2018-11-08	2020-01-03	Alive				13	0	13	0
1800970	NAC	Breast	No	47	II	2	2	0	3	1	1	1	0	5	Epirubicin+Cyclophosphamide/dose-dense Epirubicin+Cyclophosphamide-Docetaxel/dose-dense Docetaxel	2019-04-25	2020-05-13	Alive				12	0	12	0
1800810	NAC	Breast	No	64	uk	2	2	0	3	1	0	3	1	30	Docetaxel/Paclitaxel+Carboplatin+Herceptin	2018-09-10	2020-05-21	Alive				20	0	20	0
1800939	NAC	Breast	No	52	III	3	2	0	3	0	0	3	1	30	Docetaxel/Paclitaxel+Carboplatin+Herceptin	2018-09-06	2020-05-27	Alive				20	0	20	0
1800981	NAC	Breast	No	49	uk	0	2	0	3	0	0	3	1	30	Docetaxel/Paclitaxel+Carboplatin+Herceptin	2018-11-15	2018-11-19	Alive				uk	uk	uk	uk
1800987	NAC	Breast	No	51	III	2	1	0	2	1	0	2	0	30	Epirubicin+Cyclophosphamide/dose-dense Epirubicin+Cyclophosphamide-Docetaxel/dose-dense Docetaxel	2018-11-15	2020-04-24	Alive				17	0	17	0
1800992	NAC	Breast	No	56	uk	1	1	0	2	0	0	0	0	50	Epirubicin+Cyclophosphamide/dose-dense Epirubicin+Cyclophosphamide-Docetaxel/dose-dense Docetaxel	2019-03-14	2020-03-15	Alive				12	0	12	0
1801004	NAC	Breast	No	53	uk	2	2	0	3	0	0	2	1	30	Docetaxel+Herceptin±Pyrotinib	2019-02-25	2019-09-27	Alive				7	0	7	0
1801006	NAC	Breast	No	42	uk	2	2	0	3	1	1	1	0	70	Epirubicin+Cyclophosphamide/dose-dense Epirubicin	2018-11-29	2020-06-03	Alive				18	0	18	0
1801007	NAC	Breast	No	56	III	2	1	0	2	1	0	3	1	40	Docetaxel+Herceptin±Pyrotinib	2019-02-22	2020-05-08	Alive				14	0	14	0
1801008	NAC	Breast	No	36	uk	3	2	0	3	1	1	1	0	60	Abraxane+Carboplatin	2018-10-31	2019-07-11	Alive				8	0	8	0
1801009	NAC	Breast	No	76	III	3	0	0	2	0	0	2	0	40	Docetaxel+Carboplatin	2019-04-08	2019-09-23	Alive				5	0	5	0
1801010	NAC	Breast	No	53	uk	2	2	0	3	0	0	3	1	50	Docetaxel+Herceptin±Pyrotinib	2019-02-28	2020-05-12	Alive				14	0	14	0
1801014	NAC	Breast	No	35	uk	1	1	0	2	1	1	3	1	30	Docetaxel+Herceptin±Pyrotinib	2018-11-02	2020-05-12	Alive				18	0	18	0
1801015	NAC	Breast	No	33	uk	2	2	0	3	0	0	0	0	80	Epirubicin+Cyclophosphamide/dose-dense Epirubicin+Cyclophosphamide-Docetaxel/dose-dense Docetaxel	2018-11-02	2020-06-03	Alive				19	0	19	0
1801022	NAC	Breast	No	60	III	3	2	0	3	1	0	3	1	30	Docetaxel/Paclitaxel+Carboplatin+Herceptin	2019-06-20	2019-12-30	Alive				6	0	6	0
1801024	NAC	Breast	No	55	uk	3	1	0	3	0	0	3	1	30	Docetaxel+Herceptin±Pyrotinib	2018-11-06	2019-12-18	Alive				13	0	13	0
1801025	NAC	Breast	No	45	II	2	2	0	3	1	1	3	1	30	Docetaxel+Herceptin±Pyrotinib	2019-03-28	2020-05-18	Alive				13	0	13	0
1801026	NAC	Breast	No	46	uk	2	0	0	2	1	1	2	0	10	Epirubicin+Cyclophosphamide/dose-dense Epirubicin+Cyclophosphamide-Docetaxel/dose-dense Docetaxel	2019-01-24	2019-06-26	Alive				5	0	5	0
1801028	NAC	Breast	No	64	II	2	0	0	2	1	1	0	0	10	Epirubicin+Cyclophosphamide/dose-dense Epirubicin+Cyclophosphamide-Docetaxel/dose-dense Docetaxel	2018-11-22	2020-06-03	Alive				18	0	18	0
1801029	NAC	Breast	No	55	uk	1	1	0	2	0	0	3	1	40	Docetaxel/Paclitaxel+Carboplatin+Herceptin	2018-11-07	2020-01-21	Alive				14	0	14	0
1800563	NAC	Breast	No	55	uk	2	2	0	3	1	1	1	0	20		2018-05-17	2020-05-26	Alive				24	0	24	0
1800892	NAC	Breast	No	55	uk	3	2	0	3	1	1	2	0	15	Epirubicin+Cyclophosphamide/dose-dense Epirubicin+Cyclophosphamide-Docetaxel/dose-dense Docetaxel	2018-08-09	2020-05-25	Alive				21	0	21	0
1801081	NAC	Breast	No	50	uk	2	2	0	3	0	0	3	1	15	Docetaxel/Paclitaxel+Carboplatin+Herceptin	2018-08-31	2020-05-27	Alive				20	0	20	0
1801089	NAC	Breast	No	69	II	2	2	0	3	1	1	1	0	10	Epirubicin+Cyclophosphamide/dose-dense Epirubicin	2018-12-27	2019-12-05	Alive				11	0	11	0
1801086	NAC	Breast	No	49	III	2	1	0	2	0	0	3	1	30	Docetaxel+Herceptin±Pyrotinib	2018-11-22	2020-03-31	Alive				16	0	16	0
1801090	NAC	Breast	No	55	uk	1	0	0	1	0	0	0	0	20	Abraxane-dose-dense Epirubicin+Cyclophosphamide	2019-05-23	2020-03-27	Alive				10	0	10	0
1801091	NAC	Breast	No	57	III	2	2	0	3	0	0	3	1	30	Docetaxel+Herceptin±Pyrotinib	2018-11-27	2020-04-23	Alive				16	0	16	0
1801093	NAC	Breast	No	49	uk	3	2	0	3	0	0	0	0	85	Abraxane-dose-dense Epirubicin+Cyclophosphamide	2019-04-03	2019-10-23	Alive				6	0	6	0
1801095	NAC	Breast	No	57	II	2	2	0	3	1	0	3	1	30	Docetaxel+Herceptin±Pyrotinib	2019-03-27	2020-04-27	Alive				13	0	13	0
1800989	NAC	Breast	No	49	II	1	1	0	2	1	1	2	0	30	Epirubicin+Cyclophosphamide/dose-dense Epirubicin+Cyclophosphamide-Docetaxel/dose-dense Docetaxel	2018-11-22	2020-05-25	Alive				18	0	18	0
1800968	NAC	Breast	No	44	uk	1	1	0	2	1	0	3	1	10	Docetaxel+Herceptin±Pyrotinib	2019-02-18	2020-05-27	Alive				15	0	15	0
1801101	NAC	Breast	No	27	uk	3	2	0	3	1	0	2	0	30	Epirubicin+Cyclophosphamide/dose-dense Epirubicin+Cyclophosphamide-Docetaxel/dose-dense Docetaxel	2018-11-30	2020-04-14	Alive				16	0	16	0
1801100	NAC	Breast	No	44	III	3	2	0	3	0	0	0	0	60	Abraxane-dose-dense Epirubicin+Cyclophosphamide	2018-12-11	2018-12-13	Alive				uk	uk	uk	uk
1801104	NAC	Breast	No	65	III	1	2	0	3	1	1	3	1	50	Docetaxel+Herceptin±Pyrotinib	2019-04-22	2020-05-28	Alive				13	0	13	0
1801110	NAC	Breast	No	52	uk	3	1	0	3	0	0	3	1	50	Docetaxel/Paclitaxel+Carboplatin+Herceptin	2019-05-10	2019-06-13	Alive				1	0	1	0
1801121	NAC	Breast	No	37	uk	2	2	0	3	0	0	0	0	70	Abraxane-dose-dense Epirubicin+Cyclophosphamide	2019-05-30	2020-05-13	Alive				11	0	11	0
1801111	NAC	Breast	No	52	uk	3	2	0	3	1	0	3	1	50	Docetaxel+Herceptin±Pyrotinib	2019-04-08	2020-04-23	Alive				12	0	12	0
1801112	NAC	Breast	No	56	uk	2	1	0	2	1	1	2	1	40	Docetaxel/Paclitaxel+Carboplatin+Herceptin	2019-05-09	2020-05-20	Alive				12	0	12	0
1801109	NAC	Breast	No	46	uk	2	2	0	3	1	1	2	1	30	Docetaxel+Herceptin±Pyrotinib	2019-04-03	2020-06-04	Alive				14	0	14	0
1801118	NAC	Breast	No	55	III	4	2	0	3	1	0	0	0	20	Epirubicin+Cyclophosphamide/dose-dense Epirubicin	2018-12-04	2020-05-12	Alive				17	0	17	0
1801120	NAC	Breast	No	61	III	3	2	0	3	0	0	3	1	30	Docetaxel+Herceptin±Pyrotinib	2019-03-29	2020-05-13	Alive				13	0	13	0
1801135	NAC	Breast	No	33	uk	3	2	0	3	1	1	1	0	25	Epirubicin+Cyclophosphamide/dose-dense Epirubicin+Cyclophosphamide-Docetaxel/dose-dense Docetaxel	2019-05-30	2020-05-06	Alive				11	0	11	0
1801136	NAC	Breast	No	60	uk	2	2	0	3	1	1	1	0	15	Epirubicin+Cyclophosphamide/dose-dense Epirubicin+Cyclophosphamide-Docetaxel/dose-dense Docetaxel	2019-05-09	2020-05-19	Alive				12	0	12	0
1801142	NAC	Breast	No	49	II	2	2	0	3	0	0	3	1	40	Docetaxel/Paclitaxel+Carboplatin+Herceptin	2019-01-03	2020-05-25	Alive				16	0	16	0
1801088	NAC	Breast	No	58	II	3	1	0	3	1	1	2	0	30	Abraxane-dose-dense Epirubicin+Cyclophosphamide	2018-11-23	2020-05-12	Alive				17	0	17	0
1801038	NAC	Breast	No	47	uk	2	2	0	3	1	1	0	uk	25	Abraxane+Carboplatin	2019-03-25	2020-05-15	Alive				13	0	13	0
1801037	NAC	Breast	No	73	uk	4	1	0	3	1	1	0	uk	15	Endocrine therapy	2018-11-21	2020-04-22	Alive				17	0	17	0
1801050	NAC	Breast	No	37	III	2	0	0	3	0	0	3	uk	30	Docetaxel+Herceptin±Pyrotinib	2018-09-18	2019-11-26	Alive				14	0	14	0
1801051	NAC	Breast	No	36	uk	2	2	0	3	0	0	1	uk	80	Epirubicin+Cyclophosphamide/dose-dense Epirubicin	2019-05-09	2020-03-31	Alive				10	0	10	0
1801049	NAC	Breast	No	57	uk	2	2	0	3	1	1	3	uk	40	Docetaxel+Herceptin±Pyrotinib	2018-09-17	2019-06-12	Alive				8	0	8	0
1801062	NAC	Breast	No	52	uk	2	0	0	2	0	0	3	1	70	Docetaxel+Herceptin±Pyrotinib	2019-03-11	2020-01-10	Alive				9	0	9	0
1801059	NAC	Breast	No	65	II	2	2	0	3	0	0	2	uk	20	Abraxane-dose-dense Epirubicin+Cyclophosphamide	2018-11-13	2020-05-14	Alive				18	0	18	0
1801073	NAC	Breast	No	63	uk	1	0	0	1	0	0	1	uk	20	Docetaxel/Paclitaxel+Carboplatin+Herceptin	2018-12-11	2020-06-04	Alive				17	0	17	0
1801159	NAC	Breast	No	47	II	3	2	0	3	1	1	0	uk	20	Epirubicin+Cyclophosphamide/dose-dense Epirubicin+Cyclophosphamide-Docetaxel/dose-dense Docetaxel	2018-11-15	2020-03-26	Alive				16	0	16	0
1801154	NAC	Breast	No	45	II	2	2	0	3	1	1	2	0	20	Epirubicin+Cyclophosphamide/dose-dense Epirubicin+Cyclophosphamide-Docetaxel/dose-dense Docetaxel	2019-05-30	2020-05-26	Alive				11	0	11	0
1801122	NAC	Breast	No	44	uk	4	1	0	3	1	0	3	uk	50	Docetaxel+Herceptin±Pyrotinib	2018-10-11	2020-03-09	Alive				16	0	16	0
1801153	NAC	Breast	No	47	uk	3	0	0	2	1	1	1	uk	40	Abraxane+Carboplatin	2019-05-09	2020-04-15	Alive				11	0	11	0
1801180	NAC	Breast	No	37	uk	1	1	0	2	0	0	2	uk	30	Abraxane+Carboplatin	2019-06-10	2020-05-22	Alive				11	0	11	0
1801183	NAC	Breast	No	41	uk	2	3	0	3	1	1	2	1	30	Docetaxel/Paclitaxel+Carboplatin+Herceptin	2018-11-15	2019-07-30	Alive				8	0	8	0
1801229	NAC	Breast	No	41	uk	2	1	0	2	0	0	0	uk	50	Abraxane-dose-dense Epirubicin+Cyclophosphamide	2019-01-04	2020-05-17	Alive				16	0	16	0
1801227	NAC	Breast	No	52	uk	2	1	0	2	0	0	3	uk	30	Docetaxel+Herceptin±Pyrotinib	2019-04-28	2020-05-08	Alive				12	0	12	0
1801230	NAC	Breast	No	51	uk	4	2	0	3	0	0	0	uk	30	Epirubicin+Cyclophosphamide/dose-dense Epirubicin+Cyclophosphamide-Docetaxel/dose-dense Docetaxel	2019-01-31	2019-12-19	Alive				10	0	10	0
1801228	NAC	Breast	No	54	uk	2	2	0	3	0	0	1	uk	30	Epirubicin+Cyclophosphamide/dose-dense Epirubicin+Cyclophosphamide-Docetaxel/dose-dense Docetaxel	2019-02-14	2020-05-15	Alive				15	0	15	0
1801246	NAC	Breast	No	44	uk	2	3	0	3	0	0	2	0	60	Paclitaxel+Epirubicin	2017-11-16	2019-06-04	Alive				18	0	18	0
1801252	NAC	Breast	No	46	uk	3	0	0	3	1	1	1	uk	10	Epirubicin+Cyclophosphamide/dose-dense Epirubicin+Cyclophosphamide-Docetaxel/dose-dense Docetaxel	2018-11-14	2020-01-09	Alive				13	0	13	0
1801247	NAC	Breast	No	68	uk	2	1	0	2	0	0	3	uk	60	Docetaxel/Paclitaxel+Carboplatin+Herceptin	2019-01-08	2019-10-16	Alive				9	0	9	0
1801254	NAC	Breast	No	30	uk	2	1	0	2	1	1	1	uk	15	Epirubicin+Cyclophosphamide/dose-dense Epirubicin+Cyclophosphamide-Docetaxel/dose-dense Docetaxel	2018-11-15	2019-09-17	Alive				10	0	10	0
1801250	NAC	Breast	No	59	uk	4	3	0	3	0	0	1	uk	80	Epirubicin+Cyclophosphamide/dose-dense Epirubicin+Cyclophosphamide-Docetaxel/dose-dense Docetaxel	2019-01-24	2019-09-29	Alive				8	0	8	0
1801251	NAC	Breast	No	68	uk	3	0	0	2	0	0	0	uk	90	Epirubicin+Cyclophosphamide/dose-dense Epirubicin+Cyclophosphamide-Docetaxel/dose-dense Docetaxel	2019-06-18	2019-07-05	Alive				uk	uk	uk	uk
1900002	NAC	Breast	No	31	uk	1	1	0	2	0	0	0	uk	80	Abraxane-dose-dense Epirubicin+Cyclophosphamide	2019-07-10	2020-04-28	Alive				9	0	9	0
1900011	NAC	Breast	No	41	uk	2	0	0	2	1	0	2	uk	40	Docetaxel+Herceptin±Pyrotinib	2019-03-11	2020-05-08	Alive				13	0	13	0
1900028	NAC	Breast	No	49	uk	2	3	0	3	0	0	0	0	85	Abraxane-dose-dense Epirubicin+Cyclophosphamide	2019-01-11	2019-06-21	Alive				5	0	5	0
1900001	NAC	Breast	No	67	uk	2	2	0	3	0	0	1	0	70	Epirubicin+Cyclophosphamide/dose-dense Epirubicin+Cyclophosphamide-Docetaxel/dose-dense Docetaxel	2019-06-13	2019-12-19	Alive				6	0	6	0
1900009	NAC	Breast	No	24	uk	2	0	0	2	1	1	3	1	70	Docetaxel/Paclitaxel+Carboplatin+Herceptin	2019-01-21	2020-05-08	Alive				15	0	15	0
1900042	NAC	Breast	No	63	uk	3	1	0	3	0	0	2	0	60	Epirubicin+Cyclophosphamide/dose-dense Epirubicin+Cyclophosphamide-Docetaxel/dose-dense Docetaxel	2019-06-10	2020-01-15	Alive				7	0	7	0
1900050	NAC	Breast	No	59	uk	2	2	0	3	0	0	1	uk	60	Abraxane-dose-dense Epirubicin+Cyclophosphamide	2019-01-17	2020-05-15	Alive				15	0	15	0
1900032	NAC	Breast	No	68	uk	4	1	0	3	0	0	0	uk	30	Epirubicin+Cyclophosphamide/dose-dense Epirubicin+Cyclophosphamide-Docetaxel/dose-dense Docetaxel	2019-01-15	2019-12-12	Alive				10	0	10	0
1900027	NAC	Breast	No	40	uk	3	2	0	3	0	0	1	uk	60	Abraxane-dose-dense Epirubicin+Cyclophosphamide	2019-06-26	2020-04-09	Alive				9	0	9	0
1900029	NAC	Breast	No	60	uk	2	3	0	3	1	0	2	1	20	Docetaxel+Herceptin±Pyrotinib	2018-11-16	2020-04-17	Alive				17	0	17	0
1900030	NAC	Breast	No	28	uk	2	2	0	3	0	0	1	uk	80	Epirubicin+Cyclophosphamide/dose-dense Epirubicin+Cyclophosphamide-Docetaxel/dose-dense Docetaxel	2019-05-23	2019-09-02	Alive				3	0	3	0
1900036	NAC	Breast	No	48	uk	3	1	0	3	0	0	3	uk	50	Docetaxel/Paclitaxel+Carboplatin+Herceptin	2019-06-13	2020-05-12	Alive				10	0	10	0
1900053	NAC	Breast	No	53	uk	3	2	0	3	0	0	0	uk	70	Epirubicin+Cyclophosphamide/dose-dense Epirubicin	2019-05-09	2020-05-19	Alive				12	0	12	0
1900064	NAC	Breast	No	42	uk	2	3	0	3	1	0	3	uk	40	Epirubicin+Cyclophosphamide/dose-dense Epirubicin+Cyclophosphamide-Docetaxel/dose-dense Docetaxel	2019-01-31	2020-03-25	Alive				13	0	13	0
1900069	NAC	Breast	No	48	uk	1	3	0	3	0	0	0	uk	50	Epirubicin+Cyclophosphamide/dose-dense Epirubicin+Cyclophosphamide-Docetaxel/dose-dense Docetaxel	2019-01-29	2019-01-31	Alive				uk	uk	uk	uk
1900070	NAC	Breast	No	45	uk	2	0	0	2	0	0	3	uk	5	Epirubicin+Cyclophosphamide/dose-dense Epirubicin+Cyclophosphamide-Docetaxel/dose-dense Docetaxel	2019-01-21	2020-04-10	Alive				14	0	14	0
1900082	NAC	Breast	No	58	uk	4	2	0	3	0	0	2	0	40	Epirubicin+Cyclophosphamide/dose-dense Epirubicin+Cyclophosphamide-Docetaxel/dose-dense Docetaxel	2019-01-21	2020-04-09	Alive				14	0	14	0
1900098	NAC	Breast	No	48	uk	2	2	0	3	0	0	3	uk	20	Docetaxel+Herceptin±Pyrotinib	2019-05-23	2020-05-28	Alive				12	0	12	0
1900113	NAC	Breast	No	55	uk	2	2	0	3	1	1	3	uk	50	Docetaxel/Paclitaxel+Carboplatin+Herceptin	2019-01-25	2020-05-13	Alive				15	0	15	0
1900121	NAC	Breast	No	43	uk	3	1	0	3	1	1	2	0	10		2019-02-21	2020-01-07	Alive				10	0	10	0
1900122	NAC	Breast	No	42	uk	2	2	0	3	1	1	3	uk	30	Docetaxel+Herceptin±Pyrotinib	2019-03-18	2020-04-03	Alive				12	0	12	0
1900132	NAC	Breast	No	32	uk	2	2	0	3	1	1	2	0	30	Epirubicin+Cyclophosphamide/dose-dense Epirubicin+Cyclophosphamide-Docetaxel/dose-dense Docetaxel	2019-01-28	2020-04-13	Alive				14	0	14	0
1900142	NAC	Breast	No	42	uk	1	2	0	3	1	1	3	uk	50	Docetaxel/Paclitaxel+Carboplatin+Herceptin	2019-01-29	2020-06-01	Alive				16	0	16	0
1900146	NAC	Breast	No	63	uk	3	2	0	3	1	1	2	0	10	Epirubicin+Cyclophosphamide/dose-dense Epirubicin+Cyclophosphamide-Docetaxel/dose-dense Docetaxel	2019-02-02	2020-01-07	Alive				11	0	11	0
1900151	NAC	Breast	No	51	uk	2	1	0	2	1	0	3	uk	40	Docetaxel+Herceptin±Pyrotinib	2019-01-30	2020-04-01	Alive				14	0	14	0
1900154	NAC	Breast	No	36	uk	3	2	0	3	0	0	0	0	90	Epirubicin+Cyclophosphamide/dose-dense Epirubicin+Cyclophosphamide-Docetaxel/dose-dense Docetaxel	2019-01-31	2020-01-20	Alive				11	0	11	0
1900156	NAC	Breast	No	54	uk	1	2	0	3	0	0	2	0	80	Epirubicin+Cyclophosphamide/dose-dense Epirubicin+Cyclophosphamide-Docetaxel/dose-dense Docetaxel	2019-04-04	2020-04-29	Alive				12	0	12	0
1900166	NAC	Breast	No	57	uk	2	1	0	2	0	0	3	uk	30	Docetaxel+Herceptin±Pyrotinib	2019-06-10	2020-05-20	Alive				11	0	11	0
1900168	NAC	Breast	No	57	uk	3	3	0	3	0	0	1	uk	70	Abraxane-dose-dense Epirubicin+Cyclophosphamide	2019-08-05	2020-04-13	Alive				8	0	8	0
1900171	NAC	Breast	No	61	uk	2	2	0	3	1	1	2	0	20	Epirubicin+Cyclophosphamide/dose-dense Epirubicin+Cyclophosphamide-Docetaxel/dose-dense Docetaxel	2019-02-22	2020-06-08	Alive				15	0	15	0
1900189	NAC	Breast	No	47	uk	3	3	0	3	1	1	1	uk	30	Epirubicin+Cyclophosphamide/dose-dense Epirubicin+Cyclophosphamide-Docetaxel/dose-dense Docetaxel	2019-03-28	2020-04-15	Alive				12	0	12	0
1900190	NAC	Breast	No	46	uk	2	2	0	3	0	0	3	uk	40	Docetaxel+Herceptin±Pyrotinib	2019-02-12	2020-05-25	Alive				15	0	15	0
1900193	NAC	Breast	No	54	uk	3	1	0	3	0	0	0	uk	50	Abraxane-dose-dense Epirubicin+Cyclophosphamide	2019-02-21	2020-06-12	Alive				15	0	15	0
1900194	NAC	Breast	No	52	uk	3	1	0	3	1	1	0	uk	30	Abraxane+Carboplatin	2019-06-27	2020-04-07	Alive				9	0	9	0
1900188	NAC	Breast	No	49	uk	3	1	0	3	1	1	1	uk	10	Epirubicin+Cyclophosphamide/dose-dense Epirubicin+Cyclophosphamide-Docetaxel/dose-dense Docetaxel	2019-02-28	2020-03-12	Alive				12	0	12	0
1900237	NAC	Breast	No	56	uk	3	1	0	3	1	0	2	uk	30	Endocrine therapy	2019-02-18	2019-11-09	Alive				8	0	8	0
1900240	NAC	Breast	No	51	uk	2	3	0	3	1	1	0	uk	25	Abraxane+Carboplatin	2019-02-18	2020-04-14	Alive				13	0	13	0
1900230	NAC	Breast	No	51	uk	2	2	0	3	1	1	1	uk	30	Abraxane+Carboplatin	2019-04-10	2020-03-18	Alive				11	0	11	0
1900210	NAC	Breast	No	58	uk	3	3	0	3	1	0	3	uk	30	Docetaxel/Paclitaxel+Carboplatin+Herceptin	2019-03-01	2020-04-21	Alive				13	0	13	0
1900261	NAC	Breast	No	36	uk	4	3	0	3	1	1	1	uk	30	Abraxane+Carboplatin	2019-07-02	2020-05-13	Alive				10	0	10	0
1900272	NAC	Breast	No	54	uk	2	2	0	3	1	1	1	uk	50	Epirubicin+Cyclophosphamide/dose-dense Epirubicin+Cyclophosphamide-Docetaxel/dose-dense Docetaxel	2019-03-07	2020-06-08	Alive				15	0	15	0
1900277	NAC	Breast	No	47	uk	1	3	0	3	1	1	1	uk	5	Epirubicin+Cyclophosphamide/dose-dense Epirubicin+Cyclophosphamide-Docetaxel/dose-dense Docetaxel	2019-02-25	2019-11-19	Alive				8	0	8	0
1900289	NAC	Breast	No	23	uk	3	3	0	3	0	0	1	uk	80	Epirubicin+Cyclophosphamide/dose-dense Epirubicin+Cyclophosphamide-Docetaxel/dose-dense Docetaxel	2019-04-15	2019-10-22	Alive				6	0	6	0
1900304	NAC	Breast	No	51	uk	2	3	0	3	1	0	3	uk	40		2019-02-26	2020-03-24	Alive				12	0	12	0
1900305	NAC	Breast	No	44	uk	1	1	0	2	1	1	0	uk	20	Epirubicin+Cyclophosphamide/dose-dense Epirubicin+Cyclophosphamide-Docetaxel/dose-dense Docetaxel	2018-12-20	2020-04-20	Alive				16	0	16	0
1900269	NAC	Breast	No	34	uk	2	2	0	3	1	1	2	0	30	Abraxane+Carboplatin	2019-07-25	2020-05-03	Alive				9	0	9	0
1900285	NAC	Breast	No	22	uk	3	2	0	3	1	0	1	uk	60	Epirubicin+Cyclophosphamide/dose-dense Epirubicin+Cyclophosphamide-Docetaxel/dose-dense Docetaxel	2019-08-05	2019-11-26	Alive				3	0	3	0
1900311	NAC	Breast	No	61	uk	2	3	0	3	1	1	2	0	25	Abraxane+Carboplatin	2018-12-20	2020-05-28	Alive				17	0	17	0
1900308	NAC	Breast	No	35	uk	2	2	0	3	0	0	3	uk	50	Docetaxel+Herceptin±Pyrotinib	2019-06-27	2020-05-08	Alive				10	0	10	0
1900307	NAC	Breast	No	49	uk	3	1	0	3	0	0	3	uk	25	Docetaxel/Paclitaxel+Carboplatin+Herceptin	2019-03-29	2019-10-31	Alive				7	0	7	0
1900320	NAC	Breast	No	48	uk	2	3	0	3	0	0	3	uk	80	Docetaxel+Herceptin±Pyrotinib	2019-02-28	2020-06-04	Alive				15	0	15	0
1900310	NAC	Breast	No	67	II	3	3	0	3	1	1	2	0	20	Epirubicin+Cyclophosphamide/dose-dense Epirubicin+Cyclophosphamide-Docetaxel/dose-dense Docetaxel	2019-08-23	2020-04-08	Alive				7	0	7	0
1900323	NAC	Breast	No	29	uk	2	2	0	3	1	1	1	uk	20	Epirubicin+Cyclophosphamide/dose-dense Epirubicin+Cyclophosphamide-Docetaxel/dose-dense Docetaxel	2019-08-12	2020-03-18	Alive				7	0	7	0
1900330	NAC	Breast	No	32	uk	2	1	0	2	0	0	0	0	70	Abraxane-dose-dense Epirubicin+Cyclophosphamide	2019-09-05	2020-05-12	Alive				8	0	8	0
1900332	NAC	Breast	No	56	uk	2	0	0	2	1	1	1	uk	10	Epirubicin+Cyclophosphamide/dose-dense Epirubicin+Cyclophosphamide-Docetaxel/dose-dense Docetaxel	2019-03-28	2019-11-03	Alive				7	0	7	0
1900333	NAC	Breast	No	64	uk	4	2	0	3	0	0	3	uk	50	Docetaxel/Paclitaxel+Carboplatin+Herceptin	2019-03-06	2019-03-21	Alive				uk	uk	uk	uk
1900355	NAC	Breast	No	38	uk	2	1	0	2	0	0	0	uk	70	Docetaxel/Paclitaxel+Carboplatin	2019-07-18	2020-01-08	Alive				5	0	5	0
1900363	NAC	Breast	No	58	uk	2	2	0	3	1	1	2	1	30	Docetaxel/Paclitaxel+Carboplatin+Herceptin	2018-12-25	2020-05-08	Alive				16	0	16	0
1900377	NAC	Breast	No	47	uk	2	0	0	2	0	0	3	uk	50	Docetaxel+Herceptin±Pyrotinib	2019-07-04	2020-06-05	Alive				11	0	11	0
1900260	NAC	Breast	No	44	uk	1	2	0	3	0	1	3	uk	60	Docetaxel/Paclitaxel+Carboplatin+Herceptin	2019-03-14	2019-04-03	Alive				uk	uk	uk	uk
1900362	NAC	Breast	No	44	uk	4	2	0	3	0	0	0	uk	90	Abraxane+Carboplatin	2019-06-20	2019-08-12	Alive				1	0	1	0
1900313	NAC	Breast	No	61	uk	3	2	0	3	0	0	2	0	90	Abraxane+Carboplatin	2019-03-11	2019-05-09	Alive				1	0	1	0
1900383	NAC	Breast	No	62	uk	2	2	0	3	1	1	2	0	40	Epirubicin+Cyclophosphamide/dose-dense Epirubicin+Cyclophosphamide-Docetaxel/dose-dense Docetaxel	2019-04-11	2020-06-05	Alive				13	0	13	0
1900378	NAC	Breast	No	50	uk	3	2	0	3	0	0	3	uk	30	Docetaxel+Herceptin±Pyrotinib	2019-07-04	2020-06-02	Alive				10	0	10	0
1900384	NAC	Breast	No	32	uk	2	3	0	3	1	1	2	0	10	Epirubicin+Cyclophosphamide/dose-dense Epirubicin+Cyclophosphamide-Docetaxel/dose-dense Docetaxel	2019-04-11	2020-05-29	Alive				13	0	13	0
1800163	NAC	Breast	No	49	uk	2	2	0	3	1	1	1	uk	20	Epirubicin+Cyclophosphamide/dose-dense Epirubicin+Cyclophosphamide-Docetaxel/dose-dense Docetaxel	2018-07-25	2019-10-25	Alive				15	0	15	0
1800217	NAC	Breast	No	53	III	4	3	0	3	0	0	1	uk	40		2018-05-11	2018-05-17	Alive				uk	uk	uk	uk
1800132	Advanced	Breast	Yes	56	uk	2	2	1	4	1	0	3	1	40	Docetaxel+Herceptin	2018-04-26	2020-05-28	Alive				25	0	25	0
1800198	Advanced	Breast	Yes	36	uk	2	2	1	4	1	1	0	0	15	Endocrine therapy	2018-05-09	2020-06-01	Alive				24	0	24	0
1800223	Advanced	Breast	Yes	42	uk	4	2	1	4	1	1	0	0	40	Endocrine therapy	2018-05-09	2020-04-01	Alive				22	0	22	0
1800233	Advanced	Breast	Yes	56	uk	4	3	1	4	0	0	3	1	50	Docetaxel+Herceptin	2018-05-14	2019-09-27	Alive				16	0	16	0
1800250	Advanced	Breast	Yes	62	uk	4	2	1	4	0	0	3	1	20	Capecitabine+Herceptin	2018-05-24	2019-09-20	Alive				15	0	15	0
1800307	Advanced	Breast	Yes	58	uk	4	2	1	4	1	1	1	0	15	Endocrine therapy	2018-03-05	2020-05-07	Alive				uk	uk	26	0
1800317	Advanced	Breast	Yes	46	uk	4	3	1	4	1	0	3	1	50		2018-06-07	2019-11-25	Alive				17	0	17	0
1800349	Advanced	Breast	Yes	50	II	2	0	1	4	1	1	3	1	25	Docetaxel/Paclitaxel+Carboplatin+Herceptin	2018-06-21	2019-08-19	Alive				13	0	13	0
1800396	Advanced	Breast	Yes	78	uk	4	0	1	4	1	1	2	0	40	Endocrine therapy	2018-06-27	2019-09-24	Alive				14	0	14	0
1800424	Advanced	Breast	Yes	67	uk	4	2	1	4	1	1	1	0	15	Endocrine therapy±Entinostat	2018-03-22	2020-06-04	Alive				26	0	26	0
1800437	Advanced	Breast	Yes	61	uk	4	2	1	4	0	0	1	0	25	Docetaxel+Herceptin±Pyrotinib	2018-07-03	2019-10-15	Alive				15	0	15	0
1800455	Advanced	Breast	Yes	50	uk	2	2	1	4	1	1	1	0	25	Endocrine therapy±Entinostat	2019-10-15	2020-06-02	Alive				7	0	7	0
1800458	Advanced	Breast	Yes	37	uk	2	2	1	4	1	1	0	0	25	Endocrine therapy	2018-10-10	2020-05-22	Alive				19	0	19	0
1800461	Advanced	Breast	Yes	58	uk	4	2	1	4	1	0	2	0	10		2018-07-12	2018-07-19	Alive				uk	uk	uk	uk
1800462	Advanced	Breast	Yes	63	uk	2	2	1	4	0	0	3	1	25	Docetaxel+Herceptin	2018-07-10	2019-05-22	Alive				10	0	10	0
1800470	Advanced	Breast	Yes	37	uk	4	3	1	4	0	0	0	0	50	Gemcitabine+Cisplatin	2018-08-02	2019-04-01	Alive				7	0	7	0
1800492	Advanced	Breast	Yes	51	uk	1	2	1	4	0	0	2	1	80	Paclitaxel+Herceptin/Pyrotinib	2018-07-10	2020-05-18	Alive				22	0	22	0
1800532	Advanced	Breast	Yes	63	II	1	0	1	4	1	1	0	0	5		2018-07-26	2018-07-31	Alive				uk	uk	uk	uk
1800553	Advanced	Breast	Yes	53	uk	3	3	1	4	0	0	3	1	30		2018-08-02	2020-06-01	Alive				21	0	21	0
1800564	Advanced	Breast	Yes	59	uk	2	2	1	4	0	0	3	1	30		2018-07-18	2018-08-01	Alive				uk	uk	uk	uk
1800597	Advanced	Breast	Yes	59	uk	2	3	1	4	1	1	1	uk	60	Endocrine therapy+Palbociclib	2018-07-30	2020-06-09	Alive				22	0	22	0
1800657	Advanced	Breast	Yes	50	uk	2	uk	1	4	0	0	3	1	30	Docetaxel+Herceptin	2018-08-06	2019-07-04	Alive				10	0	10	0
1800671	Advanced	Breast	Yes	66	uk	2	2	1	4	0	0	3	1	40	Docetaxel+Herceptin	2018-08-14	2018-12-18	Alive				4	0	4	0
1800695	Advanced	Breast	Yes	39	II	3	2	1	4	1	1	0	0	20		2018-08-27	2018-08-29	Alive				uk	uk	uk	uk
1800741	Advanced	Breast	Yes	66	uk	2	2	1	4	1	1	3	1	40		2018-08-22	2020-03-24	Alive				19	0	19	0
1800752	Advanced	Breast	Yes	75	uk	4	2	1	4	1	1	1	0	30	Endocrine therapy	2018-09-11	2019-11-01	Alive				13	0	13	0
1800756	Advanced	Breast	Yes	50	uk	3	3	1	4	0	0	0	0	70	Fudan Umbrella Trial (arm E)	2019-03-28	2019-08-19	Alive				4	0	4	0
1800783	Advanced	Breast	Yes	58	uk	2	3	1	4	0	0	3	1	30		2018-07-02	2020-06-02	Alive				23	0	23	0
1800824	Advanced	Breast	Yes	43	uk	2	2	1	4	1	1	2	1	30		2018-09-14	2020-06-01	Alive				20	0	20	0
1800861	Advanced	Breast	Yes	51	uk	3	3	1	4	1	1	0	0	70	Epirubicin+Cyclophosphamide/dose-dense Epirubicin	2019-02-27	2019-10-28	Alive				8	0	8	0
1800895	Advanced	Breast	Yes	65	III	4	3	1	4	1	1	3	1	20		2018-10-23	2020-06-02	Alive				19	0	19	0
1800909	Advanced	Breast	Yes	34	uk	4	3	1	4	1	1	0	0	25	Endocrine therapy+Capecitabine	2018-10-12	2020-05-29	Alive				19	0	19	0
1800912	Advanced	Breast	Yes	35	III	2	3	1	4	0	0	3	1	60		2019-04-28	2020-04-27	Alive				11	0	11	0
1800938	Advanced	Breast	Yes	48	II	1	3	1	4	1	1	0	0	35	Endocrine therapy	2018-11-01	2020-05-26	Alive				18	0	18	0
1800946	Advanced	Breast	Yes	38	uk	4	3	1	4	0	0	3	1	80	Docetaxel+Herceptin+Lapatinib	2019-04-04	2020-06-03	Alive				13	0	13	0
1800948	Advanced	Breast	Yes	75	II-III	4	3	1	4	1	1	1	0	30	Endocrine therapy	2018-10-30	2020-06-02	Alive				19	0	19	0
1800972	Advanced	Breast	Yes	46	uk	2	3	1	4	1	1	0	0	20	Endocrine therapy	2018-10-22	2020-05-20	Alive				18	0	18	0
1801018	Advanced	Breast	Yes	64	uk	2	3	1	4	0	0	0	0	25	Docetaxel+Carboplatin	2019-06-14	2020-05-11	Alive				10	0	10	0
1800941	Advanced	Breast	Yes	39	III	3	3	1	4	1	1	2	1	70	Paclitaxel+Herceptin/Pyrotinib	2018-10-05	2019-03-04	Alive				4	0	4	0
1800984	Advanced	Breast	Yes	55	uk	1	2	1	4	0	0	3	1	10	Paclitaxel+Herceptin/Pyrotinib	2018-11-29	2019-09-25	Alive				9	0	9	0
1800986	Advanced	Breast	Yes	58	uk	3	2	1	4	0	0	3	1	25		2018-11-13	2020-06-09	Alive				18	0	18	0
1801012	Advanced	Breast	Yes	43	III	1	3	1	4	0	0	3	1	30		2018-11-13	2019-04-22	Alive				5	0	5	0
1801017	Advanced	Breast	Yes	47	II	2	3	1	4	1	1	2	0	50	Docetaxel/Paclitaxel+Carboplatin	2018-11-22	2019-07-17	Alive				7	0	7	0
1801033	Advanced	Breast	Yes	48	uk	1	2	1	4	1	1	1	0	30	Epirubicin+Cyclophosphamide/dose-dense Epirubicin+Cyclophosphamide-Docetaxel/dose-dense Docetaxel	2018-12-13	2020-05-20	Alive				17	0	17	0
1801076	Advanced	Breast	Yes	48	uk	4	1	0	3	0	0	0	0	80	Fudan Umbrella Trial (arm C)	2017-11-21	2020-06-08	Alive	2018-05-04			5	1	30	0
1801053	Advanced	Breast	Yes	34	uk	4	3	1	4	1	1	0	0	90	Endocrine therapy+Capecitabine	2018-12-11	2020-05-30	Alive				17	0	17	0
1801106	Advanced	Breast	Yes	62	uk	4	3	1	4	1	1	1	0	20	Endocrine therapy+Capecitabine	2018-12-05	2020-05-12	Alive				17	0	17	0
1800967	Advanced	Breast	Yes	53	uk	4	3	1	4	0	0	3	1	35		2018-10-25	2020-06-10	Alive				19	0	19	0
1801079	Advanced	Breast	Yes	47	uk	2	2	1	4	1	1	3	1	40		2018-12-19	2019-09-25	Alive				9	0	9	0
1801116	Advanced	Breast	Yes	61	II-III	2	3	1	4	1	1	1	0	60	Endocrine therapy+Palbociclib	2018-12-07	2020-05-26	Alive				17	0	17	0
1801143	Advanced	Breast	Yes	64	uk	uk	uk	1	4	1	0	0	0	60	Gemcitabine+Cisplatin	2017-03-21	2020-03-30	Alive	2018-12-18			20	1	36	0
1801139	Advanced	Breast	Yes	56	III	3	2	1	4	0	0	1	0	70	Abraxane+Cisplatin	2018-12-21	2019-04-09	Alive				3	0	3	0
1801040	Advanced	Breast	Yes	60	uk	4	2	1	4	1	1	0	uk	60	Endocrine therapy+Palbociclib	2018-11-21	2020-06-11	Alive				18	0	18	0
1801077	Advanced	Breast	Yes	55	uk	uk	uk	1	4	0	0	3	uk	25		2018-11-23	2018-11-27	Alive				uk	uk	uk	uk
1801169	Advanced	Breast	Yes	67	uk	2	0	1	4	1	1	2	0	15	Endocrine therapy	2018-12-29	2019-04-29	Alive				4	0	4	0
1801178	Advanced	Breast	Yes	54	uk	4	0	1	4	1	1	2	0	20	Endocrine therapy±Ribociclib	2018-12-24	2020-06-03	Alive				17	0	17	0
1801238	Advanced	Breast	Yes	62	uk	2	0	1	4	0	0	3	uk	60		2019-04-04	2020-04-16	Alive				12	0	12	0
1900037	Advanced	Breast	Yes	56	uk	2	2	1	4	1	0	3	1	20	Paclitaxel+Herceptin/Pyrotinib	2019-01-28	2020-05-18	Alive				15	0	15	0
1900034	Advanced	Breast	Yes	64	uk	4	2	1	4	1	0	3	uk	40		2019-01-30	2019-09-26	Alive				7	0	7	0
1900026	Advanced	Breast	Yes	67	uk	4	3	1	4	1	1	1	uk	20		2019-01-25	2019-02-11	Alive				uk	uk	uk	uk
1900150	Advanced	Breast	Yes	53	uk	uk	uk	1	4	0	0	2	0	30		2019-02-14	2019-02-19	Alive				uk	uk	uk	uk
1900243	Advanced	Breast	Yes	65	uk	uk	uk	1	4	1	0	2	0	60	Docetaxel+Carboplatin	2019-06-27	2020-01-23	Alive				6	0	6	0
1900268	Advanced	Breast	Yes	45	uk	uk	uk	1	4	0	0	0	uk	70	Docetaxel+Herceptin±Pyrotinib	2019-03-06	2019-09-05	Alive				5	0	5	0
1900322	Advanced	Breast	Yes	54	uk	3	1	1	4	1	1	1	uk	60	Endocrine therapy+Palbociclib	2019-03-08	2020-06-03	Alive				14	0	14	0
1900340	Advanced	Breast	Yes	58	uk	1	3	1	4	0	0	1	uk	30	Capecitabine	2019-03-04	2020-06-04	Alive				15	0	15	0
1900358	Advanced	Breast	Yes	64	uk	2	3	1	4	0	0	1	uk	80	Capecitabine	2019-04-04	2019-04-22	Alive				uk	uk	uk	uk
1900365	Advanced	Breast	Yes	66	uk	3	2	0	3	1	0	2	0	50	Fudan Umbrella Trial (arm A)	2018-06-06	2020-06-08	Alive				24	0	24	0
1900375	Advanced	Breast	Yes	65	uk	4	2	1	4	1	1	2	1	35		2019-03-06	2020-06-01	Alive				14	0	14	0
1900376	Advanced	Breast	Yes	57	uk	4	1	0	3	0	0	0	uk	80	Fudan Umbrella Trial (arm E)	2017-08-07	2019-12-04	Alive				27	0	27	0
1800389	Advanced	Chest Wall	Yes	66	uk	uk	0	0	uk	0	0	0	uk	15	Fudan Umbrella Trial (arm C)	2015-02-01	2019-09-27	Alive	2016-04-01			14	1	55	0
1800546	Advanced	Lymph Nodes	Yes	45	uk	uk	uk	0	uk	0	0	1	uk	90	Vinorelbine+Capetabine	2016-11-21	2018-09-10	Alive	2017-12-05			12	1	21	0
1800569	Advanced	Local Recurrence Breast	Yes	36	uk	uk	uk	0	uk	0	0	3	uk	50	Paclitaxel+Herceptin/Pyrotinib	uk	2020-02-17	Alive	2018-07-11			uk	1	uk	0
1800599	Advanced	Chest Wall	Yes	75	uk	uk	uk	0	uk	1	1	1	uk	15	Endocrine therapy	2007-02-07	2020-06-01	Alive	2015-05-26			99	1	159	0
1800647	Advanced	Contralateral Breast	Yes	48	uk	uk	uk	0	uk	0	0	0	uk	50	Anlotinib	uk	2018-09-11	Alive	2018-08-03			uk	1	uk	0
1800649	Advanced	Chest Wall	Yes	58	uk	uk	uk	0	uk	1	1	2	0	40	Endocrine therapy	2017-03-13	2020-05-13	Alive	2018-08-08			16	1	38	0
1800697	Advanced	Lung	Yes	56	uk	2	0	0	2	0	0	0	0	60	Fudan Umbrella Trial (arm E)	2016-12-23	2020-06-01	Alive	2017-12-19			11	1	41	0
1800702	Advanced	Lung	Yes	49	uk	uk	uk	0	uk	0	0	3	uk	90		2016-10-10	2019-10-12	Alive	2018-08-14			22	1	36	0
1800703	Advanced	Liver	Yes	48	uk	uk	uk	0	uk	1	0	1	uk	25	Vinorelbine+Capetabine	2017-05-10	2019-06-20	Alive	2018-06-15			13	1	25	0
1800766	Advanced	Liver	Yes	42	uk	uk	uk	0	uk	1	1	0	uk	25		2017-05-16	2018-11-23	Alive	2018-03-02			9	1	18	0
1800773	Advanced	Contralateral Breast	Yes	57	uk	uk	uk	0	uk	0	0	2	0	60		uk	2019-01-08	Alive	2018-03-16			uk	1	9	0
1800800	Advanced	Liver	Yes	48	uk	uk	0	0	uk	0	0	2	0	30	Fudan Umbrella Trial (arm D)	uk	2019-07-15	Alive	2017-06-20			uk	1	uk	0
1800930	Advanced	Lymph Nodes	Yes	52	uk	2	1	0	2	0	0	1	uk	30	Fudan Umbrella Trial (arm E)	2016-08-17	2020-02-17	Alive	2018-05-22			21	1	42	0
1800942	Advanced	Chest Wall	Yes	59	uk	2	0	0	2	0	0	0	uk	90	Fudan Umbrella Trial (arm E)	2013-11-06	2019-06-26	Alive	2017-06-22			43	1	67	0
1801055	Advanced	Lung	Yes	60	uk	2	1	0	2	0	0	0	uk	80	Fudan Umbrella Trial (arm E)	2016-01-08	2019-06-10	Alive	2018-08-01			30	1	41	0
1801075	Advanced	Liver	Yes	55	uk	2	2	0	3	1	0	0	uk	70	Fudan Umbrella Trial (arm E)	2017-10-01	2019-01-02	Alive	2018-12-10			14	1	15	0
1801082	Advanced	Lymph Nodes	Yes	54	uk	uk	uk	0	uk	0	0	0	uk	25	Fudan Umbrella Trial (arm B)	uk	2019-07-09	Alive	2018-11-22			uk	1	uk	0
1801138	Advanced	Liver	Yes	45	uk	2	0	0	2	0	0	0	uk	70	Fudan Umbrella Trial (arm F)	2018-03-01	2019-10-16	Alive	2019-01-05			10	1	19	0
1801124	Advanced	Liver	Yes	62	uk	2	3	0	3	0	0	1	uk	50	Fudan Umbrella Trial (arm B)	uk	2019-09-19	Alive	2018-11-22			uk	1	uk	0
1801113	Advanced	Lung	Yes	49	uk	2	0	0	2	0	0	0	uk	25	Fudan Umbrella Trial (arm B)	2014-11-10	2019-09-28	Alive	2019-01-14			61	1	69	0
1801078	Advanced	Lymph Nodes	Yes	54	uk	uk	3	0	3	0	0	1	uk	35	Fudan Umbrella Trial (arm E)	2017-09-28	2020-06-11	Alive	2019-01-11			15	1	32	0
1801155	Advanced	Lung	Yes	38	uk	uk	uk	0	uk	0	0	0	uk	30		uk	2018-12-20	Alive	2018-05-18			uk	1	uk	uk
1900004	Advanced	Lymph Nodes	Yes	43	uk	uk	uk	0	uk	0	0	3	uk	30		2017-12-25	2019-11-01	Alive	2018-12-28			12	1	22	0
1900078	Advanced	Lymph Nodes	Yes	44	uk	uk	uk	0	uk	0	0	0	uk	80		2016-07-07	2019-01-22	Alive	2017-12-04			16	1	30	0
1900152	Advanced	Lymph Nodes	Yes	54	uk	uk	uk	0	uk	0	0	0	uk	40		2017-09-25	2019-05-07	Alive	2018-08-01			10	1	19	0
1900222	Advanced	Liver	Yes	56	uk	uk	uk	0	uk	0	0	2	uk	80		2015-04-30	2019-05-08	Alive	2017-12-01			31	1	48	0
1900205	Advanced	Chest Wall	Yes	48	uk	3	3	0	3	0	0	0	uk	80	Fudan Umbrella Trial (arm E)	2018-02-09	2019-05-27	Alive	2019-02-14			12	1	15	0
1900208	Advanced	Chest Wall	Yes	40	uk	3	1	0	3	0	0	0	uk	80	Fudan Umbrella Trial (arm E)	2018-06-01	2019-04-26	Alive	2019-02-25			8	1	10	0
1900361	Advanced	Liver	Yes	65	uk	uk	uk	0	uk	0	1	1	uk	50	Abraxane+Carboplatin	2013-10-01	2019-03-06	Alive	2017-03-25			41	1	65	0
1900215	Advanced	Chest Wall	Yes	51	uk	2	1	0	2	0	0	0	uk	80	Fudan Umbrella Trial (arm E)	2017-03-31	2020-03-02	Alive	2017-03-31			uk	1	35	0
1800438	Advanced	Breast	Yes	50	uk	2	3	1	4	1	1	2	1	70		uk	2019-08-30	Deceased	2018-07-18	2018-11-04		2	1	13	1
1800791	Advanced	Breast	Yes	40	uk	2	3	1	4	0	0	1	uk	70		uk	2019-08-19	Deceased	2018-07-18	2019-08-06		uk	1	uk	1
1900144	Advanced	Breast	Yes	58	uk	1	3	0	3	0	0	1	uk	30	Fudan Umbrella Trial (arm F)	2017-07-20	2019-05-27	Deceased	2019-01-28	2019-05-26		18	1	22	1
1800450	Advanced	Lymph Nodes	Yes	44	uk	2	1	0	2	0	0	1	uk	70	Fudan Umbrella Trial (arm E)	2017-11-02	2019-05-28	Deceased	2018-06-25	2019-06-06		7	1	18	1
1800749	Advanced	Chest Wall	Yes	28	uk	2	2	0	3	0	0	1	uk	80	Fudan Umbrella Trial (arm E)	2017-07-31	2019-04-23	Deceased	2018-08-24	2019-04-22		12	1	20	1
1800940	Advanced	Lymph Nodes	Yes	51	uk	uk	0	0	uk	0	0	0	uk	30	Fudan Umbrella Trial (arm E)	2017-07-11	2019-07-11	Deceased	2018-10-11	2019-06-20		15	1	24	1
1900089	Advanced	Liver	Yes	41	uk	uk	uk	1	uk	1	0	0	uk	65		2017-09-26	2019-04-23	Deceased	2018-07-27	2019-04-14		10	1	18	1
1800816	Surgery	Breast	No	51	III	3	1	0	3	0	0	3	0	30		2018-09-10	2018-09-10	uk				uk	uk	uk	uk
1801069	Surgery	Breast	No	45	III	2	0	0	2	1	1	2	0	60		2018-11-19	2019-11-19	uk				uk	uk	uk	uk
1900020	Surgery	Breast	No	34	III	2	0	0	2	1	1	2	uk	15		2019-01-14	2020-01-14	uk				uk	uk	uk	uk
1800032	NAC	Breast	No	51	uk	1	2	0	3	1	1	3	1	50		2018-04-09	2018-04-09	uk				uk	uk	uk	uk
1800038	NAC	Breast	No	47	uk	2	1	0	2	1	1	3	1	70		2018-04-04	2018-04-04	uk				uk	uk	uk	uk
1800612	NAC	Breast	No	61	uk	2	0	0	2	1	0	0	0	40	Vinorelbine+Epirubicin	2018-08-20	2018-08-20	uk				uk	uk	uk	uk
1800761	NAC	Breast	No	55	uk	1	1	0	2	0	0	3	1	50	Docetaxel/Paclitaxel+Carboplatin+Herceptin	2019-05-30	2019-05-30	uk				uk	uk	uk	uk
1900035	NAC	Breast	No	35	uk	3	0	0	3	0	0	1	uk	80		2019-01-18	2019-01-18	uk				uk	uk	uk	uk
1900196	NAC	Breast	No	31	uk	2	1	0	2	0	0	3	uk	10	Docetaxel/Paclitaxel+Carboplatin+Herceptin	2019-05-20	2020-05-20	uk				uk	uk	uk	uk
1800398	NAC	Breast	No	59	uk	2	2	0	3	0	0	2	1	60	Vinorelbine+Epirubicin	#N/A	uk	uk				uk	uk	uk	uk
1800099	Advanced	Breast	Yes	65	III	4	3	1	4	0	0	3	1	50		uk	2018-06-19	uk	2018-06-19			uk	uk	uk	uk
1800214	Advanced	Breast	Yes	66	II	4	2	1	4	0	0	0	0	10	Capecitabine	uk	2018-05-10	uk	2018-05-23			uk	uk	uk	uk
1801039	Advanced	Breast	Yes	53	III	2	2	1	4	0	0	1	uk	80		uk	2018-11-09	uk	2018-11-09			uk	uk	uk	uk
