# Supplementary material for: Characterization of the genomic landscape and actionable mutations in Chinese breast cancers by clinical sequencing
Source: Nat Commun. 2020 Nov 10;11:5679. doi: 10.1038/s41467-020-19342-3 (PMC7656255; doi:10.1038/s41467-020-19342-3)
Supplement: Supplementary file 6 — Supplementary Data 3 [file 41467_2020_19342_MOESM6_ESM.xlsx]

## Sheet: Sheet1
Supplementary Data 3 | Fudan Breast Cancer Precision Medicine Knowledge Base (FBC-PreMedKB).
Gene	Drug	Clnical_Trial_Highest_Phase	Clinical_Trial_Status	Cancer_Type	FDA_Approving_status	Actionablity_Level	PMID_ (Actionablity_Evidences_In_Breast_Cancer)	PMID_ (Actionablity_Evidences_In_Cancers)	Clnical_Trials_In_Breast_Cancer	Clnical_Trials_In_Cancers
NTRK2	Larotrectinib	Phase 2	Recruiting	Advanced Malignant Solid Neoplasm	Approved	3B		31987432, 31971278, 31928627, 31738428, 31375766, 30624546, 30592640, 30333516, 30276762, 29920189, 29606586, 28174090	NCT02576431, NCT02465060	NCT02097810, NCT02576431, NCT03025360, NCT03093116, NCT02637687, NCT03206931, NCT03215511, NCT02219711, NCT02122913, NCT04010240
PIK3CA	Alpelisib	Phase 3	Active, not recruiting	Breast Cancer	Approved	1	24608574, 25877889, 30543347, 31091374, 22049316, 29401002, 28490463, 29793946, 24652201, 30715997, 23662903, 22188813, 27672108, 25172762		NCT03386162, NCT03056755, NCT04191499, NCT04208178, NCT03439046, NCT03337724, NCT01816594, NCT01625286, NCT03318263, NCT04216472
PIK3CA	AZD5363	Phase 2	Completed	Breast Cancer	Unapproved	2A	22294718, 28489509	31987344, 31841354, 31315834, 30860573, 30860570, 30595753, 30337563, 29951225, 29765551, 29704890, 29374052, 29066505, 28928860, 26351323, 22935382, 22294718	NCT03742102, NCT02299999, NCT02077569, NCT01992952, NCT03310541, NCT02208375, NCT01226316, NCT01625286, NCT03182634
PIK3CA	Everolimus	Phase 2	Completed	Breast Cancer	Approved	3A	21358673	31998633, 31801615, 31785230, 31780379, 31583146, 31494037, 31385461, 31305404, 31254045, 31209687, 31115844, 31088410, 31013327, 30893632, 30866995, 30796356, 30462564, 30425131, 30298385, 30197799, 29980281, 29938395, 29790419, 29675095, 29527009, 29520681, 29508857, 29476223, 29352118, 29285035, 29100278, 28928860, 28856074, 28725277, 28694672, 28544747, 28495808, 28468865, 28413127, 28349114,…	NCT01698918, NCT02531932, NCT02023359, NCT01783444, NCT00912340, NCT00574366, NCT00570921
PIK3CA	Buparlisib	Phase 3	Completed	Breast Cancer	Unapproved	3A	22049316, 25877889, 29401002, 28490463, 29793946, 24652201, 30715997, 23662903, 24608574, 22188813, 27672108, 25172762		NCT02058381, NCT02404844, NCT01790932, NCT01629615, NCT01610284, NCT01572727, NCT01513356, NCT02154776
PIK3CA	Taselisib	Phase 3	Active, not recruiting	Breast Cancer	Unapproved	3A	22049316, 25877889, 29401002, 28490463, 29793946, 24652201, 30715997, 23662903, 24608574, 22188813, 27672108, 25172762		NCT02390427, NCT02457910, NCT02340221, NCT02273973, NCT02389842, NCT02465060
PIK3CA	Apitolisib	Phase 3	Not yet recruiting	Breast Cancer	Unapproved	3A	26787751	27603005, 26787751		NCT03386162, NCT03951389, NCT03056755, NCT02761694, NCT04191499, NCT01219699, NCT01613950, NCT03457896, NCT04208178, NCT01704703
PIK3CA	Copanlisib	Phase 2	Recruiting	Advanced Malignant Solid Neoplasm	Approved	3B		31934607, 31624127, 31305404, 30322870, 30023006, 29508857, 29383036, 29348486, 28945111, 28073005, 27672108, 27310202, 24170767	NCT04042051, NCT02705859, NCT03939897, NCT04108858, NCT03803761, NCT02465060
PIK3CA	Idelalisib	Phase 3	Not yet recruiting	Breast Cancer	Approved	3B		29508857, 28945111, 28748401, 27387578, 26466009, 26176612, 23341541	NCT03878524	NCT03386162, NCT03951389, NCT03056755, NCT02761694, NCT04191499, NCT01219699, NCT01613950, NCT03457896, NCT04208178, NCT01704703
PIK3CA	Pictilisib	Phase 2	Completed	Breast Cancer	Unapproved	3B		31787861, 30813656, 30617129, 30518672, 29925528, 29504069, 29252036, 28808038, 28655764, 28119489, 27573562, 27765909, 27489350, 27174596, 27155741, 26976426, 26733612, 25855885, 25656903, 25370471, 25152245, 24601221, 23674493, 23602735, 23475955, 23318440, 23136191, 22570710, 22101421, 20538763, 20453058	NCT00928330, NCT01740336, NCT01437566, NCT00960960, NCT02389842
PIK3CA	Everolimus + Fulvestrant	Phase 4	Completed	Breast Cancer	Approved	3B		31801615, 31780379, 31494037, 31088410, 28725277, 27445490, 21362200	NCT01231659, NCT01797120, NCT03695341, NCT02291913, NCT02049957, NCT00570921
PIK3CA	MK-2206	Phase 3	Not yet recruiting	Breast Cancer	Unapproved	4	23888070	31714586, 31277699, 30337563, 29242214, 28874413, 28544747, 26783290, 26351323, 26084990, 25349966, 24705275, 24599075, 24252402, 23888070, 23143779, 22932669, 22090271, 21289267	NCT01277757, NCT01245205, NCT01344031, NCT01263145	NCT03386162, NCT03951389, NCT03056755, NCT02761694, NCT04191499, NCT01219699, NCT01613950, NCT03457896, NCT04208178, NCT01704703
PIK3CA	GDC-0941	Phase 2	Completed	Breast Cancer	Unapproved	4		31787861, 30813656, 30518672, 29925528, 29504069, 28808038, 28655764, 28536445, 28119489, 28029662, 27573562, 27765909, 27489350, 27465249, 27174596, 27117832, 26976426, 26733612, 25855885, 25656903, 25370471, 25152245, 25103565, 24601221, 24563619, 24366379, 23888070, 23674493, 23602735, 23475955, 23341541, 23318440, 23136191, 22570710, 22370636, 22101421, 20538763, 20453058, 19689267	NCT00928330, NCT01740336, NCT01437566, NCT00960960, NCT02389842
PIK3CA	CH5132799	Phase 3	Not yet recruiting	Breast Cancer	Unapproved	4	21558396	25231405, 21558396		NCT03386162, NCT03951389, NCT03056755, NCT02761694, NCT04191499, NCT01219699, NCT01613950, NCT03457896, NCT04208178, NCT01704703
PIK3CA	Sirolimus	Phase 2	Completed	Breast Cancer	Unapproved	4	15647370	31115844, 31088410, 30897085, 30796356, 30591517, 30298385, 29980281, 29938395, 29899452, 29786783, 29668117, 29527009, 29520681, 29508857, 29493003, 29487225, 29476223, 28961834, 28694672, 28685070, 28618305, 28544747, 28330462, 28183140, 27890237, 27374081, 27234902, 27232378, 27105424, 27091708, 27030595, 27017985, 27016228, 26882569, 26859683, 26686201, 26510912, 26503204, 26021831, 25962440,…	NCT02642094, NCT00317720, NCT01127763, NCT01111825, NCT00411788
PIK3CA	Ribociclib + PI3K Inhibitor	Phase 3	Active, not recruiting	Breast Cancer	Approved	4	25002028	30595753	NCT03439046, NCT02088684, NCT01872260	NCT03386162, NCT03951389, NCT03056755, NCT02761694, NCT04191499, NCT01219699, NCT01613950, NCT03457896, NCT04208178, NCT01704703
PIK3CA	Torkinib	Phase 3	Not yet recruiting	Breast Cancer	Unapproved	4	21358673			NCT03386162, NCT03951389, NCT03056755, NCT02761694, NCT04191499, NCT01219699, NCT01613950, NCT03457896, NCT04208178, NCT01704703
AKT1	AZD5363	Phase 2	Completed	Breast Cancer	Unapproved	2A	26351323, 22294718, 23394218, 28489509	31841354, 30595753, 30429128, 30337563, 28489509, 28472036, 28376212, 28028179, 26931343, 26577299, 26351323, 25975820	NCT03742102, NCT02299999, NCT02077569, NCT01992952, NCT03310541, NCT02208375, NCT01226316, NCT01625286, NCT03182634
AKT1	Everolimus	Phase 2	Completed	Breast Cancer	Approved	3A		31681603, 31254045, 30445560, 30140695, 29980281, 29476223, 31650099, 27374081, 27091708, 26710692, 25975820, 25451314, 24912489, 24441281, 24014089, 23930209, 23588885, 23238879, 22781393, 22492237, 22420943, 21387274, 17308073, 16136169, 15156201, 12702506	NCT01698918, NCT02531932, NCT02023359, NCT01783444, NCT00912340, NCT00574366, NCT00570921
NF1	Selumetinib	Phase 2	Completed	Advanced Malignant Solid Neoplasm	Approved	2B		31913576, 31175132, 31151904, 29760048, 29055717, 27956228, 27494873, 26214590, 23444215		NCT01702922, NCT02352844, NCT01707836, NCT03872427, NCT03433183, NCT01661283, NCT03359304, NCT04085159, NCT01222728, NCT03757247
NF1	Everolimus	Phase 2	Completed	Advanced Malignant Solid Neoplasm	Approved	4		31427883, 28495808, 28413127, 26859683, 24681606, 24668609, 23209032, 22544507, 21319287, 18483311		NCT01702922, NCT02352844, NCT01707836, NCT03872427, NCT03433183, NCT01661283, NCT03359304, NCT04085159, NCT01222728, NCT03757247
NF1	Trametinib	Phase 2	Completed	Breast Cancer	Approved	4	24576830, 26936308, 24535670	31881853, 31841591, 31801585, 31672841, 31624899, 31548343, 31518489, 31175136, 30131853, 30097824, 29720369, 29184034, 29180761, 29127119, 29121415, 28783719, 28092667, 27956228, 27477693, 27130733, 26936308, 25993155, 25243813, 25043591, 24576830, 24535670	NCT01964924, NCT02900664, NCT01138085, NCT03878524, NCT01467310, NCT02465060, NCT01155453
ARID1A	GSK126	Phase 2	Active, not recruiting	Advanced Malignant Solid Neoplasm	Unapproved	4		30297712, 29087303, 26572704, 26552009, 25686104		NCT04065269, NCT02893085, NCT03297424, NCT02059265, NCT02062697, NCT03756480, NCT02518256, NCT03748667, NCT03207347, NCT02576444
ARID1A	UNC1999	Phase 2	Active, not recruiting	Advanced Malignant Solid Neoplasm	Unapproved	4		26027790		NCT04065269, NCT02893085, NCT03297424, NCT02059265, NCT02062697, NCT03756480, NCT02518256, NCT03748667, NCT03207347, NCT02576444
NOTCH1	RO4929097	Phase 2	Completed	Thyroid Carcinoma	Unapproved	4		31308481, 31028097, 31002970, 30573741, 29637602, 29027990, 28446540, 27749937, 25486598, 23645447, 22445247	NCT01158274, NCT01131234	NCT01476592, NCT01013597, NCT01505400, NCT04192695, NCT03748667, NCT00878189, NCT03971318, NCT03677414, NCT02662608, NCT01158274
NOTCH1	MK-0752	Phase 4	Completed	Breast Cancer	Unapproved	4		30529074, 29027990, 26704638, 25930724, 25388163, 21825264	NCT00645333, NCT00756717, NCT01295632, NCT00106145	NCT01476592, NCT01013597, NCT01505400, NCT04192695, NCT03748667, NCT00878189, NCT03971318, NCT03677414, NCT02662608, NCT01158274
NOTCH1	MRK-003	Phase 2	Completed	Thyroid Carcinoma	Unapproved	4		29207146, 28279221, 27661116, 25575134, 25104330, 25072022, 24667249, 24103879, 22752426, 22228632, 21743969, 21679465, 21127729, 19775282, 19318552, 19246562, 17646409		NCT01476592, NCT01013597, NCT01505400, NCT04192695, NCT03748667, NCT00878189, NCT03971318, NCT03677414, NCT02662608, NCT01158274
NOTCH1	PF-03084014	Phase 2	Completed	Thyroid Carcinoma	Approved	4		30940724, 30564555, 30405889, 29232766, 28522590, 27941799, 26407235, 25744722, 25564152, 24919951, 24781018, 24664981, 23408105, 22806875, 22521243, 22504949		NCT01476592, NCT01013597, NCT01505400, NCT04192695, NCT03748667, NCT00878189, NCT03971318, NCT03677414, NCT02662608, NCT01158274
APC	JW55	Phase 3	Completed	Prostate Cancer	Unapproved	4		22440753		NCT01133704, NCT03537378, NCT00779402, NCT00027599, NCT00005947, NCT04197180, NCT00065442, NCT00901342, NCT00849290, NCT00685568
APC	G007-LK	Phase 3	Completed	Prostate Cancer	Unapproved	4		30238564, 28179481, 26124443, 23539443		NCT01133704, NCT03537378, NCT00779402, NCT00027599, NCT00005947, NCT04197180, NCT00065442, NCT00901342, NCT00849290, NCT00685568
APC	G244-LM	Phase 3	Completed	Prostate Cancer	Unapproved	4		23539443		NCT01133704, NCT03537378, NCT00779402, NCT00027599, NCT00005947, NCT04197180, NCT00065442, NCT00901342, NCT00849290, NCT00685568
ERBB2	Trastuzumab	Phase 3	Active, not recruiting	Breast Cancer	Approved	1	16091755, 30860945, 22149875, 19060928, 16236738, 19786658, 22153890, 26874901, 30516102, 29320312, 22257673, 29146401, 23020162, 23602601, 30274983, 17192538		NCT03765983, NCT02297698, NCT01894711, NCT01875367, NCT01325207
ERBB2	Pertuzumab	Phase 4	Completed	Breast Cancer	Approved	1	30860945, 22149875, 19060928, 16236738, 19786658, 22153890, 26874901, 30516102, 29320312, 22257673, 29146401, 23020162, 16091755, 23602601, 30274983, 17192538		NCT02411344, NCT03820141, NCT02625441, NCT02445586, NCT02266173, NCT01937117, NCT01674062, NCT01276041
ERBB2	Lapatinib	Phase 2	Completed	Breast Cancer	Approved	1	23220880, 26811533, 16091755, 30860945, 22149875, 19060928, 16236738, 19786658, 22153890, 26874901, 30516102, 29320312, 22257673, 29146401, 23020162, 23602601, 30274983, 17192538		NCT02073916, NCT00694252, NCT01138384, NCT00753207, NCT00513058, NCT00470704
ERBB2	Neratinib	Phase 3	Completed	Breast Cancer	Approved	1	23220880, 20142587, 28679771, 30860945, 22149875, 19060928, 16236738, 19786658, 22153890, 26874901, 30516102, 29320312, 22257673, 29146401, 23020162, 16091755, 23602601, 30274983, 17192538, 29420467		NCT00878709, NCT03289039	NCT01064349, NCT03632941, NCT03894007, NCT04040686, NCT01904903, NCT01948843, NCT03953833, NCT02547961, NCT02276300, NCT00393783
ERBB2	Pyrotinib	Phase 2	Active, not recruiting	Breast Cancer	Unapproved	1		30715217, 30677445, 30527195, 30341682, 28783451, 28498781, 28115222, 27602761	NCT03632941, NCT04040686, NCT03894007, NCT01904903, NCT03953833, NCT02061423, NCT02063724, NCT01948843, NCT02547961, NCT00393783
ERBB2	Ado-Trastuzumab-Emtansine	Phase 3	Active, not recruiting	Breast Cancer	Approved	1		31721447, 31624380, 31563805, 31449983, 31442103, 31230485, 31188804, 31170589, 31146717, 30977027, 30934124, 30893699, 30852761, 30841523, 30820718, 30737616, 30708264, 30706247, 30676778, 30659304, 30600283, 30541774, 30516102, 30484553, 30467396, 30426834, 30390575, 30291791, 30196727, 30130447, 30092500, 30076657, 30039339, 29989854, 29958059, 29957952, 29955792, 29850984, 29842793, 29720111,…	NCT02073916, NCT00679211, NCT00509769, NCT03587740, NCT03529110, NCT03429101, NCT01702571, NCT01196052
ERBB2	Apatinib	Phase 2	Active, not recruiting	Breast Cancer	Unapproved	3A		31711572, 31451841, 29037469, 28052652		NCT01064349, NCT03632941, NCT03894007, NCT04040686, NCT01904903, NCT01948843, NCT03953833, NCT02547961, NCT02276300, NCT00393783
ERBB2	Afatinib	Phase 2	Completed	Breast Cancer	Approved	2B		31975535, 31959859, 31748336, 31736196, 31704817, 31685261, 31624127, 31558282, 31360743, 31253872, 31162771, 31069942, 30957241, 30863118, 30858165, 30743996, 30737213, 30630630, 30610926, 30527195, 30500458, 30463996, 30425522, 30350178, 30304546, 30149884, 30096481, 30062574, 30057690, 30023006, 29978938, 29967253, 29959202, 29864158, 29772459, 29686424, 29610121, 29603584, 29532558, 29508211,…	NCT01594177, NCT04158947, NCT01325428, NCT00950742, NCT00826267, NCT00708214, NCT00431067, NCT00425854
ERBB2	Lapatinib + Trastuzumab	Phase 3	Completed	Breast Cancer	Approved	2B			NCT01827163, NCT01485926, NCT01104571, NCT00829166, NCT00820872, NCT00548184, NCT00470704
ERBB2	Afatinib + Trastuzumab	Phase 2	Active, not recruiting	Breast Cancer	Approved	2B		31704817, 30743996, 30737213, 30500458, 30463996, 30350178, 30062574, 30023006, 29967253, 29772459, 29465762, 29325228, 28735814, 28487443, 28196634, 28167203, 28152547, 27923043, 27517322, 26822398, 26598547, 26596672, 26503698, 26341657, 26296355, 26243863, 26134234, 26078429, 26063888, 25537159, 25528022, 25435079, 25370464, 24898245, 24876102, 24870559, 24787047, 24656976, 24269963, 24151357,…	NCT03632941, NCT04040686, NCT03894007, NCT01904903, NCT03953833, NCT02061423, NCT02063724, NCT01948843, NCT02547961, NCT00393783
ERBB2	Pertuzumab + Docetaxel + Trastuzumab	Phase 4	Completed	Breast Cancer	Approved	2B		31647503, 31568001, 30804140, 30692489, 30692379, 30396987, 30326862, 30324273, 30220055, 30106636, 29615076, 29599351, 29394793, 29394585, 29370839, 29287189, 29253081, 29175149, 29156891, 29112701, 29108432, 28982879, 28965422, 28840424, 28770452, 28737130, 28673692, 28666920, 28552047, 28347625, 28183321, 28092723, 28074265, 27964843, 27955684, 27654970, 27628552, 27628551, 27324504, 27306421,…	NCT02642458, NCT00567190, NCT02229149, NCT02896855, NCT02625441, NCT02586025, NCT02445586, NCT02339532, NCT00934856
ERBB2	Capecitabine + Lapatinib	Phase 3	Completed	Breast Cancer	Approved	2B		31141894, 30977027, 30893699, 30500458, 30069757, 30048453, 29845287, 29698927, 29631097, 29463236, 29409051, 29394793, 29307196, 29274446, 29231164, 29022084, 28833867, 28810186, 28526536, 28478451, 28365969, 27737436, 27654970, 27572338, 27435628, 27428671, 27325685, 27224517, 26980172, 26920887, 26917603, 26892972, 26642810, 26628478, 26623720, 26578067, 26487584, 26484410, 26384789, 26303828,…	NCT00477464, NCT03080805, NCT01050322, NCT00829166, NCT00721630, NCT00632489, NCT03052634
ERBB2	Capecitabine + Trastuzumab	Phase 3	Completed	Breast Cancer	Approved	2B		31141894, 31126258, 30977027, 30893699, 30765661, 30692485, 30692435, 30535535, 30500458, 30386954, 30275685, 30217672, 30181805, 30069757, 30048453, 30008904, 29937450, 29845329, 29804905, 29804900, 29698927, 29631097, 29463236, 29451302, 29394793, 29394735, 29394666, 29394602, 29307196, 29274446, 29231194, 29231164, 29198055, 29174919, 29022084, 28833867, 28574779, 28526536, 28478451, 28437161,…	NCT04246502, NCT01300962, NCT02614794, NCT00829166, NCT00721630, NCT00148876, NCT00093808
ERBB2	Pertuzumab + Trastuzumab + Docetaxel	Phase 4	Completed	Breast Cancer	Approved	2B		31647503, 31568001, 30804140, 30692489, 30692379, 30396987, 30326862, 30324273, 30220055, 30106636, 29615076, 29599351, 29394793, 29394585, 29370839, 29287189, 29253081, 29175149, 29156891, 29112701, 29108432, 28982879, 28965422, 28840424, 28770452, 28737130, 28673692, 28666920, 28552047, 28347625, 28183321, 28092723, 28074265, 27964843, 27955684, 27654970, 27628552, 27628551, 27324504, 27306421,…	NCT02642458, NCT00567190, NCT02003209, NCT02229149, NCT02896855, NCT02625441, NCT02586025, NCT02445586, NCT00934856
ERBB2	Trastuzumab + Pertuzumab	Phase 2	Active, not recruiting	Breast Cancer	Approved	2B		31851193, 31830538, 31796128, 31774522, 31650186, 31647503, 31574500, 31568001, 31548601, 31493284, 31453370, 31442103, 31365168, 31321873, 31281734, 31230485, 31188804, 31165940, 31164152, 31146717, 31126258, 31042744, 31037288, 31004045, 30977027, 30975391, 30938542, 30898150, 30852761, 30806922, 30804140, 30796367, 30739644, 30737616, 30705430, 30692501, 30692489, 30692379, 30676778, 30621698,…	NCT03632941, NCT04040686, NCT03894007, NCT01904903, NCT03953833, NCT02061423, NCT02063724, NCT01948843, NCT02547961, NCT00393783
ERBB2	Trastuzumab + Irinotecan	Phase 2	Completed	Breast Cancer	Approved	3B		31196001, 29703791, 29037469, 28526406, 28260227, 26439663, 26359224, 25601188, 25503172, 24785285, 24743367, 23852648, 22213294, 21985855, 21868346, 21335337, 19461176, 17031648, 15641483, 11900227	NCT01042379, NCT00303992	NCT01064349, NCT03632941, NCT03894007, NCT04040686, NCT01904903, NCT01948843, NCT03953833, NCT02547961, NCT02276300, NCT00393783
ERBB2	Dacomitinib	Phase 2	Active, not recruiting	Breast Cancer	Approved	3B		31401844, 30527195, 30500458, 30352910, 29733883, 29620166, 28394918, 28363995, 28316082, 27678331, 27517322, 27491023, 27475932, 26581547, 25899785, 25669172, 25435079, 25389372, 24928736, 24166682, 23873022, 22761403, 22135232, 18089823	NCT01920061	NCT01064349, NCT03632941, NCT03894007, NCT04040686, NCT01904903, NCT01948843, NCT03953833, NCT02547961, NCT02276300, NCT00393783
ERBB2	Trastuzumab + Paclitaxel	Phase 3	Completed	Breast Cancer	Approved	3B	31851193, 31624380, 31530783, 31482205, 31020993, 31004299, 30952749, 30763338, 30621698, 30607629, 30570890, 30568294, 30413379, 30396014, 30326862, 30193295, 30106636, 30082554, 30037817, 29936468, 29902299, 29880292, 29445928, 29396664, 29394793, 29394585, 29333945, 29287189, 29280043, 29253081, 31044212, 29072977, 28945833, 28923573, 28870832, 28869790, 28764748, 28763429, 28750133, 28534351,…		NCT01423695, NCT01827163, NCT00542451, NCT01042925, NCT03716180, NCT01276041, NCT00876395
ERBB2	Zoledronic Acid + Capecitabin + Trastuzumab	Phase 2	Active, not recruiting	Breast Cancer	Approved	3B	23152022	23152022, 20504363		NCT01064349, NCT03632941, NCT03894007, NCT04040686, NCT01904903, NCT01948843, NCT03953833, NCT02547961, NCT02276300, NCT00393783
ERBB2	Torkinib	Phase 2	Active, not recruiting	Breast Cancer	Unapproved	4	21358673			NCT01064349, NCT03632941, NCT03894007, NCT04040686, NCT01904903, NCT01948843, NCT03953833, NCT02547961, NCT02276300, NCT00393783
SF3B1	H3B-8800	Phase 2	Active, not recruiting	Breast Cancer	Approved	4		29491137, 29457796		NCT02823210, NCT03311815, NCT02553304, NCT03280888, NCT03013998, NCT02232386
SF3B1	E7107	Phase 2	Active, not recruiting	Breast Cancer	Unapproved	4		30581150, 30282833, 29491137, 27492253		NCT02823210, NCT03311815, NCT02553304, NCT03280888, NCT03013998, NCT02232386
SF3B1	Spliceostatin A	Phase 2	Active, not recruiting	Leukemia	Unapproved	4	25424858, 25424850	28302904, 26488112, 25424858, 24623796, 24302718, 23594796, 21363963		NCT02823210, NCT03311815, NCT02553304, NCT03280888, NCT03013998, NCT02232386
ABL1	Imatinib	Phase 3	Completed	Breast Cancer	Approved	2B	30687767, 26065050		NCT00045188, NCT00154388, NCT00342056, NCT03878524, NCT00372476, NCT00193180, NCT00087152, NCT00080665, NCT00338728
ABL1	Nilotinib	Phase 3	Completed	Breast Cancer	Approved	2B	30687767, 26065050			NCT03125707, NCT02272998, NCT03715660, NCT02954523, NCT03664258, NCT02734823, NCT00060372, NCT03739606, NCT00351975, NCT00538850
ABL1	Dasatinib	Phase 2	Completed	Breast Cancer	Approved	2B	26065050		NCT00924352, NCT00410813, NCT00371345, NCT00371254, NCT00820170, NCT00767520, NCT00546104, NCT00452673
ABL1	Ponatinib	Phase 2	Recruiting	Advanced Malignant Solid Neoplasm	Approved	2B	28880088		NCT03878524	NCT03125707, NCT02272998, NCT03715660, NCT02954523, NCT03664258, NCT02734823, NCT00060372, NCT03739606, NCT00351975, NCT00538850
PDGFRB	Imatinib	Phase 4	Completed	Breast Cancer	Approved	2B	30311036, 29620139, 28260860, 27980106, 25704811, 23374223, 21717054, 20949248, 20691121, 20596710, 20080487, 19073506, 18809244, 18515258, 17395975, 16741576, 16168125, 15727903, 15671560		NCT00045188, NCT00154388, NCT00342056, NCT03878524, NCT00372476, NCT00193180, NCT00087152, NCT00080665, NCT00338728
DNMT3A	Nivolumab	Phase 3	Recruiting	Breast Cancer	Approved	R2	28351930		NCT02393794, NCT03807765, NCT04061863, NCT04109066, NCT03815890, NCT03789110, NCT03742986, NCT03546686, NCT03414684, NCT03316586
DNMT3A	Pembrolizumab	Phase 2	Active, not recruiting	Breast Cancer	Approved	R2	28351930		NCT03362060, NCT04095689, NCT03879174, NCT03393845, NCT03366844, NCT03237572, NCT03051659, NCT02999477, NCT03225547
DNMT3A	Atezolizumab	Phase 3	Active, not recruiting	Breast Cancer	Approved	R2	28351930		NCT04148911, NCT03125902, NCT02425891, NCT02924883, NCT04222426, NCT03802604, NCT03483012, NCT03147040, NCT02708680
EGFR	Neratinib	Phase 2	Active, not recruiting	Breast Cancer	Approved	3A	31949426, 31720077, 31409375, 31188804, 31165940, 31141894, 31140297, 30940923, 30867034, 30813966, 30771009, 30739644, 30671765, 30607817, 30535958, 30531871, 30500458, 30466991, 30398082, 30370488, 30321080, 30301790, 30291791, 30274983, 30196727, 29967253, 29940061, 29880014, 29846090, 29802101, 29784737, 29781317, 29772459, 29739815, 29733883, 29550255, 29523624, 29465762, 29420467, 29364199,…		NCT02833766, NCT02544997, NCT03499353, NCT03692689, NCT02720185, NCT02753595, NCT03725059, NCT00875979, NCT00740532, NCT02481050
EGFR	Gefitinib	Phase 2	Completed	Breast Cancer	Approved	2B	31987301, 31772060, 31670920, 31553438, 31532771, 31305510, 31262335, 31184333, 31124219, 31108248, 31012144, 30878832, 30824185, 30738830, 30725116, 30705084, 30671765, 30670815, 30500458, 30445978, 30250119, 30214301, 30165904, 30065164, 30053332, 30038713, 29978332, 29912633, 29795369, 29751615, 29623068, 29565450, 29484439, 29427754, 29366427, 29344641, 29142206, 29091754, 29077410, 28948843,…		NCT00428896, NCT00234403, NCT00080743, NCT00077025, NCT00066339
EGFR	Erlotinib	Phase 2	Completed	Breast Cancer	Approved	2B	32004897, 32003485, 31683128, 31681603, 31671308, 31570268, 31493743, 31305510, 31262335, 31215437, 31214503, 31149553, 31118055, 31108248, 31054432, 30957572, 30878832, 30733286, 30705084, 30671765, 30504427, 30500458, 30317423, 30305724, 30214301, 30177482, 30065769, 30065164, 30047410, 30041137, 30038713, 30025479, 29653973, 29637699, 29549841, 29385728, 29366427, 29113345, 29088782, 28968536,…		NCT01650506, NCT00834678, NCT00633750, NCT00574366, NCT00059852, NCT00054275
EGFR	Rociletinib	Phase 2	Active, not recruiting	Breast Cancer	Approved	2B	30649743, 30038713, 27840973	30718357, 30649743, 30591099, 30504063, 30322949, 30307719, 30279111, 30038713, 30030903, 29862229, 29703542, 29404164, 29216356, 29095090, 29031620, 28807234, 28730963, 28712979, 28710318, 28710317, 28625657, 28526474, 28469968, 28344665, 28210165, 28202511, 28149752, 28089942, 28085680, 27912760, 27885838, 27865897, 27840973, 27840244, 27835594, 27827863, 27821604, 27573423, 27785053, 27473045,…		NCT02833766, NCT03542799, NCT01556191, NCT04222335, NCT03346811, NCT03986541, NCT01153399, NCT04235114, NCT02716311, NCT04153799
EGFR	Panitumumab	Phase 2	Completed	Breast Cancer	Approved	2B	31479522, 31242384, 30604896, 30100734, 29879283, 29314858, 29237807, 28682222, 28363756, 28271910, 28186982, 28104566, 27864890, 27655662, 27340049, 26995877, 26885688, 26848176, 26719099, 26649807, 26566626, 26547132, 26402157, 26063888, 26065050, 25928118, 25899161, 25435079, 24885589, 24831079, 24827135, 24357745, 24312376, 24269963, 24107821, 23809407, 23656699, 23600922, 23547747, 23454247,…		NCT00933517, NCT00894504, NCT02593175, NCT02876107, NCT01036087, NCT03761914
EGFR	Cetuximab	Phase 2	Completed	Breast Cancer	Approved	2B	31924740, 31851321, 31798764, 31611963, 31563561, 31479522, 31451483, 31400433, 31398408, 31193737, 31159938, 30884131, 30798640, 30720056, 30678455, 30660004, 30559073, 30486888, 30350574, 30287819, 30142511, 30100734, 29792310, 29777999, 29755619, 29746883, 29721181, 29644001, 29464085, 29452913, 29344282, 29088795, 28682222, 28643125, 28628728, 28493713, 28425453, 28363756, 28325631, 28271910,…		NCT00633464, NCT03692689, NCT00248287, NCT00463788, NCT01097642, NCT00600249, NCT00275041, NCT00232505
EGFR	Afatinib	Phase 2	Completed	Breast Cancer	Approved	2B	32001757, 31557536, 31305510, 31194405, 31162771, 31149553, 31108248, 31069942, 30878832, 30705084, 30671765, 30500458, 30466991, 30370249, 30350178, 30326638, 30225213, 30069769, 30023006, 29967253, 29772459, 29610121, 29532558, 29515394, 29465762, 29413684, 29146616, 28735814, 28656214, 28638122, 28487443, 28288939, 28274957, 28196634, 28152547, 27923043, 27840973, 27507850, 27487128, 27126828,…		NCT01594177, NCT04158947, NCT01325428, NCT00950742, NCT00826267, NCT00708214, NCT00431067, NCT00425854
EGFR	Bevacizumab + Erlotinib	Phase 2	Completed	Breast Cancer	Approved	2B	31149553, 28373815, 24105053, 23717798, 22969964, 22820413, 22520733, 21161370, 20176546, 19754219, 19047117, 17935283, 17938260, 16368559, 15899618, 14652234		NCT00054132, NCT00733408	NCT02833766, NCT03542799, NCT01556191, NCT04222335, NCT03346811, NCT03986541, NCT01153399, NCT04235114, NCT02716311, NCT04153799
EGFR	Osimertinib	Phase 2	Active, not recruiting	Breast Cancer	Approved	2B	31839713, 31793439, 31754333, 31557536, 31305510, 31175939, 31108248, 30705084, 30671765, 30500458, 30463991, 30171779, 29967253, 29468841, 28754471, 28274957, 27840973		NCT02465060	NCT02833766, NCT03542799, NCT01556191, NCT04222335, NCT03346811, NCT03986541, NCT01153399, NCT04235114, NCT02716311, NCT04153799
EGFR	CDX-110	Phase 2	Active, not recruiting	Breast Cancer	Unapproved	2B		28844499, 28583430, 28274144, 26670466, 25625931, 25586468, 24941977, 24384238, 22309662, 21154166, 19591631		NCT02833766, NCT03542799, NCT01556191, NCT04222335, NCT03346811, NCT03986541, NCT01153399, NCT04235114, NCT02716311, NCT04153799
EGFR	Lapatinib	Phase 2	Completed	Breast Cancer	Approved	2B	31949426, 31905843, 31839995, 31747426, 31720077, 31569723, 31460159, 31262849, 31262335, 31253784, 31234033, 31188804, 31177402, 31165940, 31141894, 31134488, 31125894, 31112882, 31111958, 31004045, 30977027, 30907562, 30898150, 30893699, 30878832, 30842786, 30786890, 30781364, 30771009, 30739644, 30738402, 30724972, 30719209, 30702584, 30671765, 30657766, 30605854, 30604896, 30591093, 30590459,…		NCT02073916, NCT00694252, NCT01138384, NCT00753207, NCT00513058, NCT00470704
EGFR	Dacomitinib	Phase 2	Active, not recruiting	Breast Cancer	Approved	2B	31305510, 30705084, 30500458, 30370249, 29733883, 29331420, 29156674, 27678331, 27475932, 25435079, 24928736, 24921970, 22761403		NCT01920061	NCT02833766, NCT03542799, NCT01556191, NCT04222335, NCT03346811, NCT03986541, NCT01153399, NCT04235114, NCT02716311, NCT04153799
EGFR	CRS/IPHC	Phase 2	Active, not recruiting	Breast Cancer	Unapproved	2B				NCT02833766, NCT03542799, NCT01556191, NCT04222335, NCT03346811, NCT03986541, NCT01153399, NCT04235114, NCT02716311, NCT04153799
EGFR	AEE788	Phase 2	Active, not recruiting	Breast Cancer	Unapproved	2B	31388935, 30705084, 30605854, 27077364, 26439378, 23343422, 22046346, 20386540, 15256466			NCT02833766, NCT03542799, NCT01556191, NCT04222335, NCT03346811, NCT03986541, NCT01153399, NCT04235114, NCT02716311, NCT04153799
EGFR	Brigatinib	Phase 2	Active, not recruiting	Breast Cancer	Approved	2B	30202213	31857953, 31099642, 30659989, 30233215, 30202213, 30144837, 29862230, 29856687, 29403310, 28287083, 27865897, 27836716, 26629438, 25819217, 25421750		NCT02833766, NCT03542799, NCT01556191, NCT04222335, NCT03346811, NCT03986541, NCT01153399, NCT04235114, NCT02716311, NCT04153799
EGFR	Vandetanib	Phase 2	Completed	Breast Cancer	Approved	2B	30860683, 30705084, 30555244, 30446652, 29787277, 27015562, 26832794, 26686064, 25982012, 25089348, 24138843, 22378813, 22258476, 21770481, 21314611, 20967300, 20830502, 20665703, 20139705, 19349511, 18694994, 17327858, 15867237, 12684431, 12183421		NCT02530411, NCT02299999, NCT00811369, NCT00496665, NCT00494481
EGFR	Lifirafenib	Phase 2	Active, not recruiting	Breast Cancer	Unapproved	2B		30599278		NCT02833766, NCT03542799, NCT01556191, NCT04222335, NCT03346811, NCT03986541, NCT01153399, NCT04235114, NCT02716311, NCT04153799
EGFR	EGF816	Phase 2	Active, not recruiting	Breast Cancer	Unapproved	2B		31954624, 31954623, 31598253, 30718357, 30123863, 29377179, 29285266, 29031620, 28676222, 28526474, 28085680, 27912760, 27433829, 27323238, 27071706, 26825170, 26508839	NCT02900664	NCT02833766, NCT03542799, NCT01556191, NCT04222335, NCT03346811, NCT03986541, NCT01153399, NCT04235114, NCT02716311, NCT04153799
EGFR	Olmutinib	Phase 2	Active, not recruiting	Breast Cancer	Unapproved	2B	30500458	31882684, 31447004, 30718357, 30500458, 30109181, 30065585, 28869782, 28807234, 28676222, 28532566, 28344665, 28089942, 28085680, 27912760, 27357069		NCT02833766, NCT03542799, NCT01556191, NCT04222335, NCT03346811, NCT03986541, NCT01153399, NCT04235114, NCT02716311, NCT04153799
EGFR	Epitinib	Phase 2	Active, not recruiting	Breast Cancer	Unapproved	2B	32004897, 32003485, 32001757, 32000647, 31993373, 31987301, 31976348, 31965330, 31960967, 31951560, 31949508, 31949426, 31939077, 31935792, 31925203, 31925108, 31924740, 31905843, 31895772, 31895768, 31892693, 31892554, 31892325, 31891666, 31883395, 31883066, 31867841, 31865638, 31862477, 31859887, 31857847, 31857088, 31855568, 31851321, 31851198, 31851193, 31851192, 31850207, 31840981, 31839995,…			NCT02833766, NCT03542799, NCT01556191, NCT04222335, NCT03346811, NCT03986541, NCT01153399, NCT04235114, NCT02716311, NCT04153799
EGFR	Theliatinib	Phase 2	Active, not recruiting	Breast Cancer	Unapproved	2B		28881608		NCT02833766, NCT03542799, NCT01556191, NCT04222335, NCT03346811, NCT03986541, NCT01153399, NCT04235114, NCT02716311, NCT04153799
EGFR	Tesevatinib	Phase 2	Active, not recruiting	Breast Cancer	Unapproved	2B		30030583, 26438971, 25505694, 23411383, 22722787, 22173702, 22011666, 21904575, 21367530, 19632948, 19362942, 19357226, 18520300, 17575237		NCT02833766, NCT03542799, NCT01556191, NCT04222335, NCT03346811, NCT03986541, NCT01153399, NCT04235114, NCT02716311, NCT04153799
EGFR	Naquotinib	Phase 2	Active, not recruiting	Breast Cancer	Unapproved	2B	30649743	31092564, 30718357, 30649743, 29972716, 29807396, 29467275, 29386539, 28954786		NCT02833766, NCT03542799, NCT01556191, NCT04222335, NCT03346811, NCT03986541, NCT01153399, NCT04235114, NCT02716311, NCT04153799
EGFR	Canertinib	Phase 2	Active, not recruiting	Breast Cancer	Unapproved	2B	30649743, 30425998, 28670936, 26953171, 26735495, 26163095, 24928736, 23835029, 21826647, 21440529, 21046231, 19733440, 19697122, 19294387, 17615536, 16507217, 15688609, 14965154, 14613028, 12644981, 12138393, 11706399, 11212277		NCT00051051	NCT02833766, NCT03542799, NCT01556191, NCT04222335, NCT03346811, NCT03986541, NCT01153399, NCT04235114, NCT02716311, NCT04153799
EGFR	Sapitinib	Phase 2	Active, not recruiting	Breast Cancer	Unapproved	2B	27654971, 26883193, 26095475, 25109964, 24886365, 24875132, 24554387, 23589215		NCT01003158, NCT00900627, NCT02299999	NCT02833766, NCT03542799, NCT01556191, NCT04222335, NCT03346811, NCT03986541, NCT01153399, NCT04235114, NCT02716311, NCT04153799
EGFR	BMS-599626	Phase 2	Active, not recruiting	Breast Cancer	Unapproved	2B	27077364, 18765823, 15857287	27077364, 21576284, 20119866, 18765823, 17062696, 15857287		NCT02833766, NCT03542799, NCT01556191, NCT04222335, NCT03346811, NCT03986541, NCT01153399, NCT04235114, NCT02716311, NCT04153799
EGFR	Pelitinib	Phase 2	Active, not recruiting	Breast Cancer	Unapproved	2B	30500458, 21826647, 21046231, 19733440, 18493974, 17615536, 15857287, 14749472			NCT02833766, NCT03542799, NCT01556191, NCT04222335, NCT03346811, NCT03986541, NCT01153399, NCT04235114, NCT02716311, NCT04153799
EGFR	Icotinib	Phase 2	Active, not recruiting	Breast Cancer	Unapproved	2B	24921970	32000711, 31957251, 31828849, 31819477, 31797203, 31692291, 31591158, 31573595, 31520922, 31496745, 31465134, 31422893, 31421258, 31387179, 31371986, 31363481, 31345345, 31333456, 31315676, 31301016, 31205925, 31200823, 31173177, 31142691, 31131689, 31106124, 31075398, 31064887, 31045832, 31033571, 30953548, 30888598, 30862147, 30854137, 30827323, 30772396, 30736738, 30611635, 30603682, 30584328,…		NCT02833766, NCT03542799, NCT01556191, NCT04222335, NCT03346811, NCT03986541, NCT01153399, NCT04235114, NCT02716311, NCT04153799
EGFR	Pemetrexed + Erlotinib	Phase 2	Active, not recruiting	Breast Cancer	Approved	3B	31149553, 24269963, 23074402	31908655, 31820199, 31791326, 31740864, 31695838, 31591158, 31493177, 31454018, 31204231, 31200752, 31149553, 31099642, 30973926, 30642557, 30288054, 30112177, 30067451, 30027464, 29992894, 29799327, 29682186, 29656750, 29599365, 29502374, 29448944, 29147576, 29144673, 29142753, 29101518, 29082855, 28973074, 28743421, 28740574, 28730963, 28623122, 28486985, 28416123, 28391420, 28337370, 28276858,…		NCT02833766, NCT03542799, NCT01556191, NCT04222335, NCT03346811, NCT03986541, NCT01153399, NCT04235114, NCT02716311, NCT04153799
EGFR	Futuximab	Phase 2	Active, not recruiting	Breast Cancer	Unapproved	3B		31679083, 30099818, 29564747, 29423521, 28038457, 26888827, 26037914, 25962717, 25952795, 24204198, 24130052, 22123060, 21825041		NCT02833766, NCT03542799, NCT01556191, NCT04222335, NCT03346811, NCT03986541, NCT01153399, NCT04235114, NCT02716311, NCT04153799
EGFR	Rapamycin (Sirolimus) + Cetuximab	Phase 2	Active, not recruiting	Breast Cancer	Unapproved	3B		29332705, 28618305, 28560858, 26982238, 26967327, 26933802, 26597440, 25890004, 25750312, 25099740, 24325131, 23800712, 23233526, 22954701, 22367239, 21792802, 21421338, 20864811, 19755679, 19509244, 19299048, 18319715, 17904355, 16689454	NCT01552434	NCT02833766, NCT03542799, NCT01556191, NCT04222335, NCT03346811, NCT03986541, NCT01153399, NCT04235114, NCT02716311, NCT04153799
EGFR	BMS-690514	Phase 2	Completed	Breast Cancer	Unapproved	3B	20668249	25962155, 25505694, 23490650, 21531814, 21367530, 20668249, 20628392, 19357226, 17616683	NCT01068704	NCT02833766, NCT03542799, NCT01556191, NCT04222335, NCT03346811, NCT03986541, NCT01153399, NCT04235114, NCT02716311, NCT04153799
EGFR	Poziotinib	Phase 2	Recruiting	Breast Cancer	Unapproved	3B	29978467, 28859471, 24928736, 23422737, 21732342		NCT03744715, NCT02544997, NCT04172597, NCT03429101, NCT02659514
NF2	Temsirolimus	Phase 2	Completed	Breast Cancer	Approved	3A	25878190	28474160, 26510912, 25878190	NCT00317720, NCT01127763, NCT01111825, NCT00574366, NCT00411788
ERBB3	Afatinib	Phase 2	Completed	Breast Cancer	Approved	2B	31685261, 30500458, 30023006, 29610121, 29413684, 28656214, 25435079, 24269963, 23816254		NCT01594177, NCT04158947, NCT01325428, NCT00950742, NCT00826267, NCT00708214, NCT00431067, NCT00425854
ERBB3	Selumetinib + Afatinib	Phase 1/Phase 2	Recruiting	Breast Cancer	Unapproved	4	24685132			NCT03552406, NCT01603979, NCT01862003, NCT02456701, NCT02345174, NCT02980341, NCT01684878, NCT00734305, NCT02501603, NCT00750698
FGFR3	Erdafitinib	Phase 1	Recruiting	Breast Cancer	Approved	2A	26438159, 21119661, 29848605, 26324363, 25169980, 27870574, 23082000, 30745300, 28416604, 27992319		NCT03238196, NCT02465060	NCT03834220, NCT02529553, NCT02272998, NCT00790426, NCT04197986, NCT02872714, NCT03762122, NCT01004224, NCT04003610, NCT01505400
FGFR3	Infigratinib	Phase 3	Not yet recruiting	Urothelial Bladder Cancer	Unapproved	2B	27992319, 27245147			NCT03834220, NCT02529553, NCT02272998, NCT00790426, NCT04197986, NCT02872714, NCT03762122, NCT01004224, NCT04003610, NCT01505400
FGFR3	Pazopanib	Phase 2	Completed	Breast Cancer	Approved	3B	26224133	31113817, 30220708, 29312631, 28427506, 26472299, 26224133, 25766722, 25155963, 23786770	NCT00849472, NCT00558103, NCT00347919, NCT01498458, NCT00509587, NCT01466972
GNAS	Radioactive Iodine	Phase 2	Completed	Melanoma	Approved	3B		22985488		NCT03838913, NCT02893085, NCT03820531, NCT03947385, NCT03748667, NCT02849145, NCT03677414, NCT01143402
NTRK1	Entrectinib	Phase 2	Recruiting	Breast Cancer	Approved	2A	28183697, 31965543, 31862477		NCT02650401, NCT02568267	NCT02097810, NCT03093116, NCT04094610, NCT02568267, NCT02650401, NCT02920996, NCT03375437, NCT02777567, NCT02576431, NCT03025360
NTRK1	Larotrectinib	Phase 2	Active, not recruiting	Advanced Malignant Solid Neoplasm	Approved	2A	29466156, 29606586, 26216294, 31965543, 31862477, 31823098, 31738428, 31375766, 30592640		NCT02576431, NCT02465060	NCT02097810, NCT03093116, NCT04094610, NCT02568267, NCT02650401, NCT02920996, NCT03375437, NCT02777567, NCT02576431, NCT03025360
FGFR1	Dovitinib	Phase 2	Completed	Breast Cancer	Unapproved	2A	23658459, 31770593, 30956945, 28183331, 27245147, 25677745, 25219510, 25103625, 23696246, 23658459		NCT01262027, NCT01421004, NCT01700270, NCT01596647	NCT00958971, NCT02053636, NCT03011372, NCT01202591, NCT03834220, NCT01948141, NCT01824901, NCT01283945, NCT04233567, NCT02272998
FGFR1	AZD4547	Phase 2	Completed	Breast Cancer	Unapproved	3A	27179038, 26438159, 25169980, 27870574, 23082000, 30745300, 31770593, 30719110, 30115694, 29858603, 29565707, 28900173, 28445992, 27245147, 26497743, 25677745, 25349422, 23696246, 22869148		NCT02299999, NCT01202591, NCT01791985, NCT02465060	NCT00958971, NCT02053636, NCT03011372, NCT01202591, NCT03834220, NCT01948141, NCT01824901, NCT01283945, NCT04233567, NCT02272998
FGFR1	Infigratinib	Phase 2	Completed	Breast Cancer	Unapproved	2B	31770593, 27992319, 27245147			NCT00958971, NCT02053636, NCT03011372, NCT01202591, NCT03834220, NCT01948141, NCT01824901, NCT01283945, NCT04233567, NCT02272998
FGFR1	BGJ398	Phase 2	Completed	Breast Cancer	Unapproved	3B	29970903, 29237381, 28968431, 27245147, 26581390, 25677745, 25349422, 24618085		NCT01928459	NCT00958971, NCT02053636, NCT03011372, NCT01202591, NCT03834220, NCT01948141, NCT01824901, NCT01283945, NCT04233567, NCT02272998
FGFR1	Midostaurin	Phase 2	Completed	Breast Cancer	Approved	3B		28673393, 26404639		NCT00958971, NCT02053636, NCT03011372, NCT01202591, NCT03834220, NCT01948141, NCT01824901, NCT01283945, NCT04233567, NCT02272998
FGFR1	Lucitanib	Phase 2	Completed	Breast Cancer	Unapproved	4	31770593, 31619444, 30914635, 30684019, 29970903, 28751448, 27988457, 25677745, 25193991		NCT03992131, NCT02053636	NCT00958971, NCT02053636, NCT03011372, NCT01202591, NCT03834220, NCT01948141, NCT01824901, NCT01283945, NCT04233567, NCT02272998
FGFR1	Ponatinib	Phase 2	Completed	Breast Cancer	Approved	4	31770593, 27783942, 27245147, 26224133, 25219510, 23696246, 22238366		NCT03878524	NCT00958971, NCT02053636, NCT03011372, NCT01202591, NCT03834220, NCT01948141, NCT01824901, NCT01283945, NCT04233567, NCT02272998
FGFR1	FP-1039	Phase 2	Completed	Breast Cancer	Unapproved	4		31446228, 27223434, 26646757, 24966347, 23536011, 21673064		NCT00958971, NCT02053636, NCT03011372, NCT01202591, NCT03834220, NCT01948141, NCT01824901, NCT01283945, NCT04233567, NCT02272998
PIK3R1	Torkinib	Phase 2/Phase 3	Active, not recruiting	Uterine Corpus Carcinoma	Unapproved	4	21358673			NCT02062697, NCT02518256, NCT03677414, NCT02029001, NCT02065687, NCT03297606
TSC2	Everolimus	Phase 2	Active, not recruiting	Breast Cancer	Approved	3B	29476223, 26351208, 23714559		NCT01698918, NCT02531932, NCT02023359, NCT01783444, NCT00912340, NCT00574366, NCT00570921
TSC2	Sirolimus	Phase 2	Completed	Breast Cancer	Approved	3B	29476223, 26351208, 24407515, 22349822, 21177869, 20135346		NCT02642094, NCT00317720, NCT01127763, NCT01111825, NCT00411788
CDKN2A	Panitumumab	Phase 2	Completed	Breast Cancer	Approved	2B		31747091, 28280605	NCT00933517, NCT00894504, NCT02593175, NCT02876107, NCT01036087, NCT03761914
CDKN2A	Palbociclib (PD0332991) + Letrozole	Phase 4	Completed	Breast Cancer	Approved	3B	26715889, 25524798	31709901, 26715889, 25524798	NCT02692755, NCT02297438, NCT03900884, NCT03819010, NCT03628066, NCT03054363, NCT02679755, NCT00721409, NCT02600923
ESR1	Palbociclib (PD0332991) + Letrozole	Phase 4	Completed	Breast Cancer	Approved	2A	31891878, 28058064, 28978004, 26830312		NCT02692755, NCT02297438, NCT03900884, NCT03819010, NCT03628066, NCT03054363, NCT02679755, NCT00721409, NCT02600923
MTOR	Everolimus + Pazopanib	Phase 2	Completed	Breast Cancer	Approved	3B	25482941, 25139705, 20176546	31389395, 31101577, 30722031, 30430089, 30220708, 29198329, 29162825, 28775690, 28590313, 28561652, 28523933, 28495808, 28253548, 28143997, 28028034, 27664394, 27277600, 27165064, 27034725, 27031198, 27003551, 26707954, 26625878, 26617188, 26480622, 26472299, 25987339, 25902899, 25765457, 25665527, 25648540, 25619712, 25498215, 25482941, 25365943, 25333401, 25193011, 25160521, 25139705, 24795159,…		NCT03580239, NCT02091531, NCT01520103, NCT02064608, NCT02913131, NCT02444390, NCT01217177, NCT01513356, NCT01545947, NCT01548807
RET	Sorafenib	Phase 2	Completed	Breast Cancer	Approved	2B	31715421, 26677336, 17664273	31900481, 31715421, 31571972, 31226468, 31092758, 30975543, 30962732, 30717907, 30447042, 30220234, 30210625, 30069768, 30069758, 29468981, 29465928, 29433850, 29284153, 28877471, 28703624, 28447912, 28350084, 27873490, 27821319, 27817859, 27807062, 27626672, 27618325, 27488093, 27459381, 27398740, 27207700, 27042004, 26898613, 26867945, 26798849, 26786320, 26678514, 26677336, 26635725, 26335853,…	NCT01320111, NCT00825734, NCT00634634, NCT01234337, NCT00828074
RET	Cabozantinib	Phase 2	Completed	Breast Cancer	Approved	2B	31715421, 30860683, 30446652, 29219214, 29059635, 27602955, 24756794, 21926191		NCT03170960, NCT02071862, NCT00940225, NCT01588821, NCT03878524, NCT02260531, NCT03316586, NCT01738438, NCT01441947
RET	Vandetanib	Phase 2	Completed	Breast Cancer	Approved	2B	31715421, 30860683, 30555244, 30446652, 26874741, 26832794, 26686064, 26677336, 25982012, 25089348, 24924416, 24526731, 24045439, 23548133, 22378813, 22258476, 21819606, 21770481, 20967300, 18694994		NCT02530411, NCT02299999, NCT00811369, NCT00496665, NCT00494481
RET	Alectinib	Phase 3	Not yet recruiting	Non-Small Cell Lung Cancer	Approved	2B	31715421	31715421, 31698333, 31650892, 31226468, 30943926, 30017832, 29912274, 29883838, 29331646, 29284153, 29088743, 28955006, 28447912, 27544060, 27712045, 26798590, 26620497, 25349307		NCT01639508, NCT03780517, NCT04194944, NCT01945762, NCT02272998, NCT04211337, NCT03157128, NCT03194893, NCT01813734, NCT03906331
RET	Sunitinib	Phase 2	Completed	Breast Cancer	Unapproved	3B	31715421, 27602955, 26677336, 25971960, 24061866, 24045439, 21717054, 20949248, 17945482, 17327610		NCT00270413, NCT00471276, NCT00887575, NCT00656669, NCT00372424
RET	Nintedanib	Phase 2	Completed	Breast Cancer	Approved	3B	31715421, 29263244, 26677336	31715421, 31118272, 30962732, 30701022, 29908090, 29263244, 28447912, 26787234, 26677336, 26622180, 25012508	NCT02619162, NCT01658462, NCT01484080	NCT01639508, NCT03780517, NCT04194944, NCT01945762, NCT02272998, NCT04211337, NCT03157128, NCT03194893, NCT01813734, NCT03906331
RET	Vandetanib + Everolimus	Phase 2	Active, not recruiting	Breast Cancer	Approved	3B	25982012, 23548133	30017832, 28477875, 27207748, 26678514, 25982012, 23548133		NCT01639508, NCT03780517, NCT04194944, NCT01945762, NCT02272998, NCT04211337, NCT03157128, NCT03194893, NCT01813734, NCT03906331
STK11	Everolimus	Phase 2	Active, not recruiting	Breast Cancer	Approved	3B	28550065	31008958, 29980281, 29371475, 28550065, 27615706, 26027660, 25649062, 24879590, 22408261, 21826537, 21189378	NCT01698918, NCT02531932, NCT02023359, NCT01783444, NCT00912340, NCT00574366, NCT00570921
ALK	Entrectinib	Phase 3	Active, not recruiting	Non-small Cell Lung Cancer	Approved	2A	28183697, 31862470	31871269, 31862477, 31857951, 31738426, 31720561, 31572036, 31399568, 31372957, 31124056, 31113803, 30885345, 30425456, 30050303, 31763577, 29237803, 29125233, 29085074, 29054983, 28903424, 28465216, 28368455, 28342334, 29872694, 28183697, 28077299, 27682212, 27413712, 27003761, 26939704, 26797418, 26753004, 26735175, 26633560, 26457764, 26172300	NCT02650401, NCT02568267	NCT03792568, NCT01300429, NCT02304406, NCT03087448, NCT02767804, NCT01579994, NCT03647111, NCT01772797, NCT01970865, NCT02292550
ALK	Crizotinib	Phase 2	Recruiting	Breast Cancer	Approved	3A	25408655, 19737969, 25727400, 31910790, 31862477, 31630357, 30675269, 30642448, 30573850, 30336782, 30202213, 30144282, 29774128, 29758320, 29042798, 28638122, 28634201, 28238961, 27366096, 27126828, 26995877, 26870817, 26749360, 28373815, 26361725, 26312204, 26104888, 26037683, 25669042, 25489176, 25022069, 24828670, 24710307, 24581625, 24102046, 24037730, 23656699, 23400546, 22845480, 22690483,…		NCT03620643, NCT02568267, NCT02465060	NCT03792568, NCT01300429, NCT02304406, NCT03087448, NCT02767804, NCT01579994, NCT03647111, NCT01772797, NCT01970865, NCT02292550
ALK	Ceritinib	Phase 3	Active, not recruiting	Non-small Cell Lung Cancer	Approved	2B	30202213, 29774128, 28634201, 27126828, 26870817, 26361725, 25489176			NCT03792568, NCT01300429, NCT02304406, NCT03087448, NCT02767804, NCT01579994, NCT03647111, NCT01772797, NCT01970865, NCT02292550
ALK	Alectinib	Phase 3	Active, not recruiting	Non-small Cell Lung Cancer	Approved	2B	31666370, 30336782, 30202213, 29774128, 28238961, 26870817			NCT03792568, NCT01300429, NCT02304406, NCT03087448, NCT02767804, NCT01579994, NCT03647111, NCT01772797, NCT01970865, NCT02292550
ALK	Brigatinib	Phase 3	Active, not recruiting	Non-small Cell Lung Cancer	Approved	2B	30253203, 30202213, 29774128			NCT03792568, NCT01300429, NCT02304406, NCT03087448, NCT02767804, NCT01579994, NCT03647111, NCT01772797, NCT01970865, NCT02292550
ALK	Lorlatinib	Phase 3	Active, not recruiting	Non-small Cell Lung Cancer	Approved	3B				NCT03792568, NCT01300429, NCT02304406, NCT03087448, NCT02767804, NCT01579994, NCT03647111, NCT01772797, NCT01970865, NCT02292550
ALK	Retaspimycin	Phase 1/Phase 2	Completed	Breast Cancer	Unapproved	3B		28274158	NCT00773344, NCT00004065	NCT03792568, NCT01300429, NCT02304406, NCT03087448, NCT02767804, NCT01579994, NCT03647111, NCT01772797, NCT01970865, NCT02292550
ATM	Olaparib	Phase 2	Recruiting	Breast Cancer	Approved	3B	31753490, 31700994, 31534013, 30385821, 30232143, 30069770, 30023007, 29669169, 28182994, 27613518, 26577420, 25634209, 24841718, 24798692, 24252502, 24025256, 20124459		NCT03167619, NCT03598257, NCT03742245, NCT03641755, NCT03150576, NCT02032823, NCT03931551, NCT03205761
ATM	KU-0060648	Phase 2	Active, not recruiting	Breast Cancer	Unapproved	4	23761041			NCT00195091, NCT00150995, NCT03009682, NCT01837329, NCT03075735, NCT02886247, NCT02264678, NCT00575393, NCT03565991, NCT03571438
ATM	AZD6738	Phase 2	Recruiting	Breast Cancer	Unapproved	4	30385821	31064869, 30514066, 30385821, 28213176, 28145510, 28138034, 26563132, 26517239, 26362996, 26312880	NCT03330847, NCT03740893, NCT04090567, NCT03182634, NCT02264678
ATM	VE-821	Phase 2	Active, not recruiting	Breast Cancer	Unapproved	4	27472395, 26459098	31481733, 30010936, 30001349, 29170437, 29157079, 28580318, 28521819, 28479198, 27643582, 27472395, 26486089, 26459098, 26257651, 25965342, 25003641, 23934411, 21490603		NCT00195091, NCT00150995, NCT03009682, NCT01837329, NCT03075735, NCT02886247, NCT02264678, NCT00575393, NCT03565991, NCT03571438
ATM	NU7441	Phase 2	Active, not recruiting	Breast Cancer	Unapproved	4	23761041, 24622963, 24292814, 23253910, 16293233			NCT00195091, NCT00150995, NCT03009682, NCT01837329, NCT03075735, NCT02886247, NCT02264678, NCT00575393, NCT03565991, NCT03571438
IGF1R	IGF1R Monoclonal Antibody	Phase 1	Completed	Breast Cancer	Unapproved	2B	30720056, 30343280, 29378771, 29367764, 29282682, 29180608, 28706506, 28681171, 28533226, 28498399, 28324268, 28236033, 27765027, 27639384, 26876199, 26621843, 26429980, 26324738, 26195122, 25917108, 25542271, 25320355, 25200445, 24979294, 24853185, 24571711, 24532107, 24390424, 24338270, 24262440, 24227890, 24097108, 23756181, 23605083, 23601239, 23485230, 23337790, 23335047, 23117852, 22810805,…		NCT00699491, NCT00882674	NCT00763607, NCT00882674, NCT00555724, NCT01466647, NCT00898898, NCT02780401, NCT00869752, NCT02045368, NCT01062620, NCT02134340
PTPRD	Cixutumumab	Phase 2	Completed	Breast Cancer	Unapproved	3B			NCT00728949, NCT00699491, NCT00684983
PTPRD	R1507	Phase 2	Completed	Breast Cancer	Unapproved	3B			NCT00882674, NCT00796107
RB1	Alpelisib (NVP-BYL719)	Phase 3	Active, not recruiting	Breast Cancer	Approved	R2	28947417	28947417	NCT03386162, NCT02437318, NCT04208178	NCT04164134, NCT03567642, NCT03130439, NCT00186888, NCT03026998, NCT01291017, NCT02806648, NCT02866136, NCT02624973, NCT03220646
TSC1	Everolimus	Phase 2	Active, not recruiting	Breast Cancer	Approved	2B	29476223, 25283550, 23714559		NCT01698918, NCT02531932, NCT02023359, NCT01783444, NCT00912340, NCT00574366, NCT00570921
TSC1	Temsirolimus	Phase 1/Phase 2	Completed	Breast Cancer	Approved	2B	23714559	31653662, 30299205, 30256787, 28302097, 27793946, 27748010, 27016228, 26780363, 25796537, 25620636, 23714559, 22605628, 22544507, 17986349, 16845661, 15578690	NCT00317720, NCT01127763, NCT01111825, NCT00574366, NCT00411788
TSC1	Ridaforolimus	Phase 2	Completed	Breast Cancer	Unapproved	3B		28386314, 26289591	NCT01605396, NCT00736970, NCT01234857, NCT01220570, NCT01295632
TSC1	Sirolimus	Phase 2	Completed	Breast Cancer	Approved	3B	29808317, 29476223, 25283550	31665839, 31389395, 30904097, 30509037, 30256787, 30220708, 30144045, 30079598, 29929111, 29924239, 29885404, 29808317, 29782307, 29764404, 29559472, 29478616, 29476223, 29339522, 29171770, 28775826, 28771801, 28695825, 28576630, 28547571, 28386314, 28092822, 27974549, 27890237, 27809914, 27225870, 27793946, 27748010, 27585680, 27557496, 27289491, 27216612, 27078846, 27016228, 26931735, 26927950,…	NCT02642094, NCT00317720, NCT01127763, NCT01111825, NCT00411788
TSC1	Vistusertib	Phase 1	Active, not recruiting	Breast Cancer	Unapproved	3B			NCT02208375, NCT02599714	NCT02352844, NCT03047213, NCT02201212, NCT01470209, NCT03817515, NCT04185831, NCT02465060, NCT03155620, NCT02029001, NCT02693535
TSC1	AZD8055	Phase 2	Completed	Advanced Malignant Solid Neoplasm	Unapproved	3B		20364113		NCT02352844, NCT03047213, NCT02201212, NCT01470209, NCT03817515, NCT04185831, NCT02465060, NCT03155620, NCT02029001, NCT02693535
TSC1	Dactolisib	Phase 1/Phase 2	Completed	Breast Cancer	Unapproved	3B		19527517	NCT01337765, NCT01285466, NCT01300962, NCT01248494, NCT01471847, NCT01495247, NCT00620594, NCT01482156
TSC1	BGT226	Phase 1/Phase 2	Completed	Breast Cancer	Unapproved	3B			NCT00600275	NCT02352844, NCT03047213, NCT02201212, NCT01470209, NCT03817515, NCT04185831, NCT02465060, NCT03155620, NCT02029001, NCT02693535
TSC1	CC-223	Phase 2	Completed	Advanced Malignant Solid Neoplasm	Unapproved	3B			NCT01177397	NCT02352844, NCT03047213, NCT02201212, NCT01470209, NCT03817515, NCT04185831, NCT02465060, NCT03155620, NCT02029001, NCT02693535
TSC1	Apitolisib	Phase 2	Completed	Advanced Malignant Solid Neoplasm	Unapproved	3B				NCT02352844, NCT03047213, NCT02201212, NCT01470209, NCT03817515, NCT04185831, NCT02465060, NCT03155620, NCT02029001, NCT02693535
TSC1	Sapanisertib	Phase 2	Completed	Breast Cancer	Unapproved	3B		31308077	NCT02049957, NCT02465060	NCT02352844, NCT03047213, NCT02201212, NCT01470209, NCT03817515, NCT04185831, NCT02465060, NCT03155620, NCT02029001, NCT02693535
TSC1	OSI-027	Phase 2	Completed	Advanced Malignant Solid Neoplasm	Unapproved	3B				NCT02352844, NCT03047213, NCT02201212, NCT01470209, NCT03817515, NCT04185831, NCT02465060
TSC1	PF-4691502	Phase 2	Completed	Advanced Malignant Solid Neoplasm	Unapproved	3B				NCT02352844, NCT03047213, NCT02201212, NCT01470209, NCT03817515, NCT04185831, NCT02465060, NCT03155620, NCT02029001, NCT02693535
TSC1	PI-103	Phase 2	Completed	Advanced Malignant Solid Neoplasm	Unapproved	3B				NCT02352844, NCT03047213, NCT02201212, NCT01470209, NCT03817515, NCT04185831, NCT02465060, NCT03155620, NCT02029001, NCT02693535
TSC1	Gedatolisib	Phase 2	Recruiting	Breast Cancer	Unapproved	3B			NCT03243331, NCT03911973, NCT01920061, NCT03698383, NCT02069158, NCT02684032, NCT02626507
TSC1	PWT33597	Phase 2	Completed	Advanced Malignant Solid Neoplasm	Unapproved	3B	31704974, 31177399, 30772928, 30620711, 30601841, 30444165, 29808317, 29476223, 29344236, 28721811, 28027327, 26951504, 26239613, 26167915, 26146406, 26075823, 25283550, 25108739, 25009010, 24275666, 23953116, 23714559, 23689538, 23142078, 22562547, 21941369, 20658316, 20145209, 20038814, 19286253, 18555664, 18198340, 17693255, 16713332, 15951164, 15565817			NCT02352844, NCT03047213, NCT02201212, NCT01470209, NCT03817515, NCT04185831, NCT02465060, NCT03155620, NCT02029001, NCT02693535
TSC1	SF1126	Phase 2	Completed	Advanced Malignant Solid Neoplasm	Unapproved	3B				NCT02352844, NCT03047213, NCT02201212, NCT01470209, NCT03817515, NCT04185831, NCT02465060, NCT03155620, NCT02029001, NCT02693535
TSC1	XL765	Phase 1/Phase 2	Completed	Breast Cancer	Unapproved	3B			NCT01390818, NCT01082068	NCT02352844, NCT03047213, NCT02201212, NCT01470209, NCT03817515, NCT04185831, NCT02465060, NCT03155620, NCT02029001, NCT02693535
