# Supplementary material for: Characterization of the genomic landscape and actionable mutations in Chinese breast cancers by clinical sequencing
Source: Nat Commun. 2020 Nov 10;11:5679. doi: 10.1038/s41467-020-19342-3 (PMC7656255; doi:10.1038/s41467-020-19342-3)
Supplement: Supplementary file 7 — Supplementary Data 4 [file 41467_2020_19342_MOESM7_ESM.xlsx]

## Sheet: PGI_fudan_NC_clnical.oc
Supplementary Data 4丨Patient-based oncogenic and actionable mutations and corresponding drugs in our study.
Tumor_Sample_Barcode	Subtype	Group	Treatment_Regimen	Genome_Guided_Treatment	Best_Response_In_Umbrella_Trial	Level_1	Level_2A	Level_2B	Level_3A	Level_3B	Level_4	Level_R1	Level_R2	Level_R3	Highest_Level	Oncogenic_Mutations	Actionable_Mutation_Count	Oncogenic_Mutation_Count
1800028	Luminal B (HER2-)	2				Alpelisib + Fulvestrant(PIK3CA p.H1047L)			Alpelisib, Buparlisib, Buparlisib + Fulvestrant, Copanlisib, Everolimus, GDC-0077, Serabelisib, Taselisib, Taselisib + Fulvestrant(PIK3CA p.H1047L)		GDC-0941, MK-2206(PIK3CA p.H1047L)				LEVEL_1	PIK3CA p.H1047L;PTEN p.Y315*	2	2
1800029	Luminal B (HER2+)	2				Alpelisib + Fulvestrant(PIK3CA p.E542K)			Alpelisib, Buparlisib, Buparlisib + Fulvestrant, Copanlisib, Everolimus, GDC-0077, Serabelisib, Taselisib, Taselisib + Fulvestrant(PIK3CA p.E542K)		GDC-0941, MK-2206(PIK3CA p.E542K)				LEVEL_1	GATA3 ;PBRM1 p.A880E;PIK3CA p.E542K;RUNX1 p.E456K;TP53	3	5
1800030	Luminal B (HER2-)	2				Alpelisib + Fulvestrant(PIK3CA p.G1049R)			Alpelisib, Buparlisib, Buparlisib + Fulvestrant, Copanlisib, Everolimus, GDC-0077, Serabelisib, Taselisib, Taselisib + Fulvestrant(PIK3CA p.G1049R)		GDC-0941, MK-2206(PIK3CA p.G1049R)				LEVEL_1	PIK3CA p.G1049R	1	1
1800031	HER2 positive	2															0	0
1800035	Luminal B (HER2-)	2						Everolimus(TSC2 p.P842Q)		Sirolimus(TSC2 p.P842Q)					LEVEL_2B	TSC2 p.P842Q	1	1
1800036	Triple negative	2				Alpelisib + Fulvestrant(PIK3CA p.H1047L)			Alpelisib, Buparlisib, Buparlisib + Fulvestrant, Copanlisib, Everolimus, GDC-0077, Serabelisib, Taselisib, Taselisib + Fulvestrant(PIK3CA p.H1047L)		GDC-0941, MK-2206(PIK3CA p.H1047L)				LEVEL_1	KMT2B p.S1372*;PIK3CA p.H1047L;PTEN p.R130Q	3	3
1800040	Luminal B (HER2+)	2														TP53 p.H214R	0	1
1800045	Triple negative	2				Alpelisib + Fulvestrant(PIK3CA p.H1047R)			Alpelisib, Buparlisib, Buparlisib + Fulvestrant, Copanlisib, Everolimus, GDC-0077, Serabelisib, Taselisib, Taselisib + Fulvestrant(PIK3CA p.H1047R)		GDC-0941, MK-2206(PIK3CA p.H1047R)				LEVEL_1	GATA3 ;PIK3CA p.H1047R	2	2
1800046	Luminal B (HER2-)	2														TP53 p.Q144*	0	1
1800047	Triple negative	2				Alpelisib + Fulvestrant(PIK3CA p.E365K);Alpelisib + Fulvestrant(PIK3CA p.H1047R)			Alpelisib, Buparlisib, Buparlisib + Fulvestrant, Copanlisib, Everolimus, GDC-0077, Serabelisib, Taselisib, Taselisib + Fulvestrant(PIK3CA p.E365K);Alpelisib, Buparlisib, Buparlisib + Fulvestrant, Copanlisib, Everolimus, GDC-0077, Serabelisib, Taselisib, Taselisib + Fulvestrant(PIK3CA p.H1047R)		GDC-0941, MK-2206(PIK3CA p.E365K);GDC-0941, MK-2206(PIK3CA p.H1047R)				LEVEL_1	CCND1 p.E276*;ERBB3 p.V104L;MAP2K4 ;PIK3CA p.E365K;PIK3CA p.H1047R;TP53 p.R248Q	6	6
1800048	Luminal A	2				Alpelisib + Fulvestrant(PIK3CA p.H1047R)			Alpelisib, Buparlisib, Buparlisib + Fulvestrant, Copanlisib, Everolimus, GDC-0077, Serabelisib, Taselisib, Taselisib + Fulvestrant(PIK3CA p.H1047R)		GDC-0941, MK-2206(PIK3CA p.H1047R)				LEVEL_1	PIK3CA p.H1047R	1	1
1800063	HER2 positive	2															0	0
1800066	Luminal B (HER2+)	2															0	0
1800073	Triple negative	2															0	0
1800077	HER2 positive	2															0	0
1800078	Luminal B (HER2-)	2				Alpelisib + Fulvestrant(PIK3CA p.H1047R)			Alpelisib, Buparlisib, Buparlisib + Fulvestrant, Copanlisib, Everolimus, GDC-0077, Serabelisib, Taselisib, Taselisib + Fulvestrant(PIK3CA p.H1047R)		GDC-0941, MK-2206(PIK3CA p.H1047R)				LEVEL_1	PIK3CA p.H1047R	1	1
1800079	HER2 positive	2															0	0
1800094	Triple negative	2														HSP90B1 p.H454Y	0	1
1800105	Luminal A	2															0	0
1800107	Luminal B (HER2-)	2				Alpelisib + Fulvestrant(PIK3CA p.H1047R)			Alpelisib, Buparlisib, Buparlisib + Fulvestrant, Copanlisib, Everolimus, GDC-0077, Serabelisib, Taselisib, Taselisib + Fulvestrant(PIK3CA p.H1047R)		GDC-0941, MK-2206(PIK3CA p.H1047R)				LEVEL_1	PIK3CA p.H1047R;TP53 p.Q192*	2	2
1800116	Triple negative	2				Alpelisib + Fulvestrant(PIK3CA p.E453Q);Alpelisib + Fulvestrant(PIK3CA p.H1047L)			Alpelisib, Buparlisib, Buparlisib + Fulvestrant, Copanlisib, Everolimus, GDC-0077, Serabelisib, Taselisib, Taselisib + Fulvestrant(PIK3CA p.E453Q);Alpelisib, Buparlisib, Buparlisib + Fulvestrant, Copanlisib, Everolimus, GDC-0077, Serabelisib, Taselisib, Taselisib + Fulvestrant(PIK3CA p.H1047L)		GDC-0941, MK-2206(PIK3CA p.E453Q);GDC-0941, MK-2206(PIK3CA p.H1047L)				LEVEL_1	ABCB1 p.R1110Q;ATR p.I774fs;PIK3CA p.E453Q;PIK3CA p.H1047L	4	4
1800118	Luminal B (HER2-)	2														ABL1 p.P402H;TP53 p.R248W	0	2
1800119	Luminal B (HER2-)	2														RUNX1 p.R320*	0	1
1800120	Luminal B (HER2+)	2															0	0
1800124	Triple negative	2															0	0
1800125	Luminal B (HER2-)	2				Alpelisib + Fulvestrant(PIK3CA p.E726K)			Alpelisib, Buparlisib, Buparlisib + Fulvestrant, Copanlisib, Everolimus, GDC-0077, Serabelisib, Taselisib, Taselisib + Fulvestrant(PIK3CA p.E726K)		GDC-0941, MK-2206(PIK3CA p.E726K)				LEVEL_1	PIK3CA p.E726K;TP53 p.Y234C	2	2
1800127	Luminal B (HER2+)	2															0	0
1800129	HER2 positive	2				Alpelisib + Fulvestrant(PIK3CA p.C420R)			Alpelisib, Buparlisib, Buparlisib + Fulvestrant, Copanlisib, Everolimus, GDC-0077, Serabelisib, Taselisib, Taselisib + Fulvestrant(PIK3CA p.C420R)		GDC-0941, MK-2206(PIK3CA p.C420R)				LEVEL_1	PIK3CA p.C420R;TP53	2	2
1800138	HER2 positive	2															0	0
1800161	Luminal A	2														TP53 p.C135F	0	1
1800168	HER2 positive	2															0	0
1800170	Triple negative	2									E7107, H3B-8800(SF3B1 p.K700E)				LEVEL_4	MLLT4 p.Q581*;PTEN p.W111*;PTEN p.P248fs;SF3B1 p.K700E	1	4
1800175	Luminal A	2				Alpelisib + Fulvestrant(PIK3CA p.N345K)			Alpelisib, Buparlisib, Buparlisib + Fulvestrant, Copanlisib, Everolimus, GDC-0077, Serabelisib, Taselisib, Taselisib + Fulvestrant(PIK3CA p.N345K)		GDC-0941, MK-2206(PIK3CA p.N345K)				LEVEL_1	PIK3CA p.N345K	1	1
1800178	Luminal B (HER2-)	2				Alpelisib + Fulvestrant(PIK3CA p.E453K)			Alpelisib, Buparlisib, Buparlisib + Fulvestrant, Copanlisib, Everolimus, GDC-0077, Serabelisib, Taselisib, Taselisib + Fulvestrant(PIK3CA p.E453K)		Cobimetinib, Everolimus, Trametinib(NF1 p.W1685L);GDC-0941, MK-2206(PIK3CA p.E453K)				LEVEL_1	EGFR p.G651*;MAP2K4 ;NF1 p.W1685L;NF2 p.G240W;PIK3CA p.E453K;STK11	4	6
1800181	HER2 positive	2															0	0
1800183	Luminal A	2															0	0
1800184	HER2 positive	2				Alpelisib + Fulvestrant(PIK3CA p.H1047R)			Alpelisib, Buparlisib, Buparlisib + Fulvestrant, Copanlisib, Everolimus, GDC-0077, Serabelisib, Taselisib, Taselisib + Fulvestrant(PIK3CA p.H1047R)		Cobimetinib, Everolimus, Trametinib(NF1 p.S2784*);GDC-0941, MK-2206(PIK3CA p.H1047R)				LEVEL_1	NF1 p.S2784*;PIK3CA p.H1047R	2	2
1800185	Luminal B (HER2+)	2														TP53 p.H214P	0	1
1800187	Luminal B (HER2+)	2				Alpelisib + Fulvestrant(PIK3CA p.H1047R)			Alpelisib, Buparlisib, Buparlisib + Fulvestrant, Copanlisib, Everolimus, GDC-0077, Serabelisib, Taselisib, Taselisib + Fulvestrant(PIK3CA p.H1047R)		GDC-0941, MK-2206(PIK3CA p.H1047R)				LEVEL_1	IRS2 p.K750*;PIK3CA p.H1047R	2	2
1800192	Luminal B (HER2-)	2														AFF3 p.P1117Q;ARID1A p.F1245fs;DNMT3A ;MAP2K4 ;SMO p.W535L	0	5
1800200	Luminal A	2															0	0
1800203	Triple negative	2						Everolimus(TSC2 p.P1675Q)		Sirolimus(TSC2 p.P1675Q)					LEVEL_2B	TSC2 p.P1675Q	1	1
1800204	Luminal B (HER2-)	2				Alpelisib + Fulvestrant(PIK3CA p.N345K)			Alpelisib, Buparlisib, Buparlisib + Fulvestrant, Copanlisib, Everolimus, GDC-0077, Serabelisib, Taselisib, Taselisib + Fulvestrant(PIK3CA p.N345K)		GDC-0941, MK-2206(PIK3CA p.N345K)				LEVEL_1	CBFB ;GATA3 ;KAT8 p.R140H;PIK3CA p.N345K;RYR2 p.R4257*	3	5
1800206	Luminal B (HER2-)	2							AZD5363, Everolimus(AKT1 p.E17K)						LEVEL_3A	AKT1 p.E17K;TP53 p.R267W	1	2
1800208	Luminal B (HER2-)	2				Alpelisib + Fulvestrant(PIK3CA p.H1047R)			Alpelisib, Buparlisib, Buparlisib + Fulvestrant, Copanlisib, Everolimus, GDC-0077, Serabelisib, Taselisib, Taselisib + Fulvestrant(PIK3CA p.H1047R)		GDC-0941, MK-2206(PIK3CA p.H1047R)				LEVEL_1	PIK3CA p.H1047R;SPEN p.Q1764*	2	2
1800209	Luminal B (HER2+)	2				Alpelisib + Fulvestrant(PIK3CA p.H1047R)			Alpelisib, Buparlisib, Buparlisib + Fulvestrant, Copanlisib, Everolimus, GDC-0077, Serabelisib, Taselisib, Taselisib + Fulvestrant(PIK3CA p.H1047R)		GDC-0941, MK-2206(PIK3CA p.H1047R)				LEVEL_1	PIK3CA p.H1047R	1	1
1800216	Luminal A	2							AZD5363, Everolimus(AKT1 p.E17K)						LEVEL_3A	AKT1 p.E17K;GATA3 ;KMT2C p.K3268*	1	3
1800220	Luminal B (HER2-)	2				Alpelisib + Fulvestrant(PIK3CA p.H1047R)			Alpelisib, Buparlisib, Buparlisib + Fulvestrant, Copanlisib, Everolimus, GDC-0077, Serabelisib, Taselisib, Taselisib + Fulvestrant(PIK3CA p.H1047R)		GDC-0941, MK-2206(PIK3CA p.H1047R)				LEVEL_1	PIK3CA p.H1047R	1	1
1800221	Triple negative	2				Alpelisib + Fulvestrant(PIK3CA p.G1049R)			Alpelisib, Buparlisib, Buparlisib + Fulvestrant, Copanlisib, Everolimus, GDC-0077, Serabelisib, Taselisib, Taselisib + Fulvestrant(PIK3CA p.G1049R)		GDC-0941, MK-2206(PIK3CA p.G1049R)				LEVEL_1	PIK3CA p.G1049R	1	1
1800222	Luminal B (HER2-)	2				Alpelisib + Fulvestrant(PIK3CA p.H1047R)			Alpelisib, Buparlisib, Buparlisib + Fulvestrant, Copanlisib, Everolimus, GDC-0077, Serabelisib, Taselisib, Taselisib + Fulvestrant(PIK3CA p.H1047R)		GDC-0941, MK-2206(PIK3CA p.H1047R)				LEVEL_1	PIK3CA p.H1047R;SPEN p.Q2396*	2	2
1800224	Luminal B (HER2-)	2				Alpelisib + Fulvestrant(PIK3CA p.H1047R)			Alpelisib, Buparlisib, Buparlisib + Fulvestrant, Copanlisib, Everolimus, GDC-0077, Serabelisib, Taselisib, Taselisib + Fulvestrant(PIK3CA p.H1047R)		GDC-0941, MK-2206(PIK3CA p.H1047R)				LEVEL_1	MYC p.P57S;PIK3CA p.H1047R;TP53 p.C275fs	3	3
1800225	Luminal B (HER2-)	2														RECQL5	0	1
1800228	Luminal B (HER2+)	2				Alpelisib + Fulvestrant(PIK3CA p.E545A)			Alpelisib, Buparlisib, Buparlisib + Fulvestrant, Copanlisib, Everolimus, GDC-0077, Serabelisib, Taselisib, Taselisib + Fulvestrant(PIK3CA p.E545A)		GDC-0941, MK-2206(PIK3CA p.E545A)				LEVEL_1	PIK3CA p.E545A	1	1
1800230	Luminal B (HER2-)	2														MAP2K4	0	1
1800232	Luminal A	2				Alpelisib + Fulvestrant(PIK3CA p.H1047L)		Everolimus(TSC2 p.P1675Q)	Alpelisib, Buparlisib, Buparlisib + Fulvestrant, Copanlisib, Everolimus, GDC-0077, Serabelisib, Taselisib, Taselisib + Fulvestrant(PIK3CA p.H1047L)	Sirolimus(TSC2 p.P1675Q)	GDC-0941, MK-2206(PIK3CA p.H1047L)				LEVEL_1	CBFB p.F68fs;MEN1 p.C165*;PIK3CA p.H1047L;RUNX1 p.G367D;TSC2 p.P1675Q	5	5
1800236	Luminal A	2				Alpelisib + Fulvestrant(PIK3CA p.E545K)			Alpelisib, Buparlisib, Buparlisib + Fulvestrant, Copanlisib, Everolimus, GDC-0077, Serabelisib, Taselisib, Taselisib + Fulvestrant(PIK3CA p.E545K)	Tipifarnib(HRAS p.Q22*);Cobimetinib, Trametinib(MAP2K1 p.E51*)	GSK126, UNC1999(ARID1A p.Q944*);GDC-0941, MK-2206(PIK3CA p.E545K)				LEVEL_1	ARID1A p.Q944*;ARID1B p.R907K;BIRC2 p.Q393*;CBLB p.S480L;CTCF p.Q486*;HRAS p.Q22*;HSP90AB1 p.Q18*;HSP90AB1 p.Q207*;MAP2K1 p.E51*;MAP3K1 p.Q1207*;MAP3K1 p.Q1220*;PIK3CA p.E545K;SPEN p.Q256*	6	13
1800243	Luminal B (HER2-)	2									E7107, H3B-8800(SF3B1 p.V701F)				LEVEL_4	SF3B1 p.V701F	1	1
1800246	Luminal B (HER2+)	2														TP53 p.Y234C	0	1
1800248	Triple negative	2															0	0
1800249	Luminal A	2				Alpelisib + Fulvestrant(PIK3CA p.H1047R)			Alpelisib, Buparlisib, Buparlisib + Fulvestrant, Copanlisib, Everolimus, GDC-0077, Serabelisib, Taselisib, Taselisib + Fulvestrant(PIK3CA p.H1047R)		GDC-0941, MK-2206(PIK3CA p.H1047R)				LEVEL_1	PIK3CA p.H1047R;PREX2 p.A1549D	2	2
1800255	HER2 positive	2															0	0
1800256	Luminal B (HER2-)	2				Alpelisib + Fulvestrant(PIK3CA p.P104L)			Alpelisib, Buparlisib, Buparlisib + Fulvestrant, Copanlisib, Everolimus, GDC-0077, Serabelisib, Taselisib, Taselisib + Fulvestrant(PIK3CA p.P104L)		GDC-0941, MK-2206(PIK3CA p.P104L)				LEVEL_1	PIK3CA p.P104L	1	1
1800257	Luminal A	2														PIKFYVE p.R1991H	0	1
1800260	HER2 positive	2														TP53 p.S241Y	0	1
1800271	Triple negative	2				Alpelisib + Fulvestrant(PIK3CA p.Q546P)			Alpelisib, Buparlisib, Buparlisib + Fulvestrant, Copanlisib, Everolimus, GDC-0077, Serabelisib, Taselisib, Taselisib + Fulvestrant(PIK3CA p.Q546P)		GDC-0941, MK-2206(PIK3CA p.Q546P)				LEVEL_1	PIK3CA p.Q546P	1	1
1800272	Triple negative	2				Alpelisib + Fulvestrant(PIK3CA p.R108H)			Alpelisib, Buparlisib, Buparlisib + Fulvestrant, Copanlisib, Everolimus, GDC-0077, Serabelisib, Taselisib, Taselisib + Fulvestrant(PIK3CA p.R108H)		GDC-0941, MK-2206(PIK3CA p.R108H)				LEVEL_1	APC p.E1554fs;DNMT1 p.R1424H;FER p.LK474fs;HK2 p.R92*;ITK p.G441D;NOS2 p.A638T;PIK3CA p.R108H;PTPRD p.G61fs;TEC p.R390*;TGFBR1 ;TP53 p.Y107*	3	11
1800279	Luminal B (HER2-)	2				Alpelisib + Fulvestrant(PIK3CA p.E545K)			Alpelisib, Buparlisib, Buparlisib + Fulvestrant, Copanlisib, Everolimus, GDC-0077, Serabelisib, Taselisib, Taselisib + Fulvestrant(PIK3CA p.E545K)		GDC-0941, MK-2206(PIK3CA p.E545K)				LEVEL_1	FOXA1 p.E292*;PIK3CA p.E545K;TP53	3	3
1800280	Luminal A	2				Alpelisib + Fulvestrant(PIK3CA p.H1047R)			Alpelisib, Buparlisib, Buparlisib + Fulvestrant, Copanlisib, Everolimus, GDC-0077, Serabelisib, Taselisib, Taselisib + Fulvestrant(PIK3CA p.H1047R)		MK-0752, MRK-003, PF-03084014, RO4929097(NOTCH1 p.E455*);GDC-0941, MK-2206(PIK3CA p.H1047R)				LEVEL_1	ABL1 p.P402H;AXIN1 p.E322*;NOS1 p.G676C;NOTCH1 p.E455*;PIK3CA p.H1047R;PTEN p.A126T	4	6
1800281	Luminal B (HER2-)	2									GSK126, UNC1999(ARID1A p.E1444*)				LEVEL_4	ARID1A p.E1444*	1	1
1800288	Luminal A	2														ABL1 p.S203*;CYP2C9 ;MEN1 p.E388*;PDGFRB p.R597L	0	4
1800290	Other	2														ARID1B p.Q1362*	0	1
1800291	Luminal B (HER2-)	2															0	0
1800292	Luminal B (HER2-)	2				Alpelisib + Fulvestrant(PIK3CA p.N345K)			Alpelisib, Buparlisib, Buparlisib + Fulvestrant, Copanlisib, Everolimus, GDC-0077, Serabelisib, Taselisib, Taselisib + Fulvestrant(PIK3CA p.N345K)		GDC-0941, MK-2206(PIK3CA p.N345K)				LEVEL_1	PIK3CA p.N345K	1	1
1800293	Luminal B (HER2-)	2				Alpelisib + Fulvestrant(PIK3CA p.H1047L)			Alpelisib, Buparlisib, Buparlisib + Fulvestrant, Copanlisib, Everolimus, GDC-0077, Serabelisib, Taselisib, Taselisib + Fulvestrant(PIK3CA p.H1047L)		GDC-0941, MK-2206(PIK3CA p.H1047L)				LEVEL_1	PIK3CA p.H1047L	1	1
1800294	Luminal A	2							AZD5363, Everolimus(AKT1 p.E17K)						LEVEL_3A	AKT1 p.E17K	1	1
1800295	Luminal B (HER2+)	2				Alpelisib + Fulvestrant(PIK3CA p.H1047R)			Alpelisib, Buparlisib, Buparlisib + Fulvestrant, Copanlisib, Everolimus, GDC-0077, Serabelisib, Taselisib, Taselisib + Fulvestrant(PIK3CA p.H1047R)		GDC-0941, MK-2206(PIK3CA p.H1047R)				LEVEL_1	PIK3CA p.H1047R;STAG2 p.R1242*	2	2
1800298	Luminal B (HER2-)	2				Alpelisib + Fulvestrant(PIK3CA p.E545K)			Alpelisib, Buparlisib, Buparlisib + Fulvestrant, Copanlisib, Everolimus, GDC-0077, Serabelisib, Taselisib, Taselisib + Fulvestrant(PIK3CA p.E545K)		GDC-0941, MK-2206(PIK3CA p.E545K)				LEVEL_1	PIK3CA p.E545K;RUNX1 p.G143R;TP53 p.R248Q	3	3
1800321	Luminal A	2				Alpelisib + Fulvestrant(PIK3CA p.E545K)			Alpelisib, Buparlisib, Buparlisib + Fulvestrant, Copanlisib, Everolimus, GDC-0077, Serabelisib, Taselisib, Taselisib + Fulvestrant(PIK3CA p.E545K)		Cobimetinib, Everolimus, Trametinib(NF1 );GDC-0941, MK-2206(PIK3CA p.E545K)				LEVEL_1	AXIN1 p.E322*;DNMT3A ;NF1 ;PIK3CA p.E545K	4	4
1800303	Luminal A	2															0	0
1800323	Luminal A	2														ABL1 p.P216T	0	1
1800325	Luminal B (HER2+)	2				Alpelisib + Fulvestrant(PIK3CA p.H1047R)			Alpelisib, Buparlisib, Buparlisib + Fulvestrant, Copanlisib, Everolimus, GDC-0077, Serabelisib, Taselisib, Taselisib + Fulvestrant(PIK3CA p.H1047R)		GDC-0941, MK-2206(PIK3CA p.H1047R)				LEVEL_1	PIK3CA p.H1047R	1	1
1800330	HER2 positive	2				Alpelisib + Fulvestrant(PIK3CA p.H1047R)			Alpelisib, Buparlisib, Buparlisib + Fulvestrant, Copanlisib, Everolimus, GDC-0077, Serabelisib, Taselisib, Taselisib + Fulvestrant(PIK3CA p.H1047R)		GDC-0941, MK-2206(PIK3CA p.H1047R)				LEVEL_1	PIK3CA p.H1047R;TP53 p.Y220N	2	2
1800332	Luminal A	2														ERBB3 p.E928G	0	1
1800333	Luminal B (HER2-)	2															0	0
1800335	Triple negative	2														NOS2 ;TP53	0	2
1800339	Triple negative	2				Alpelisib + Fulvestrant(PIK3CA p.E545A)			Alpelisib, Buparlisib, Buparlisib + Fulvestrant, Copanlisib, Everolimus, GDC-0077, Serabelisib, Taselisib, Taselisib + Fulvestrant(PIK3CA p.E545A)		GDC-0941, MK-2206(PIK3CA p.E545A)				LEVEL_1	PIK3CA p.E545A;TP53	2	2
1800341	Luminal B (HER2-)	2				Alpelisib + Fulvestrant(PIK3CA p.H1047R)			Alpelisib, Buparlisib, Buparlisib + Fulvestrant, Copanlisib, Everolimus, GDC-0077, Serabelisib, Taselisib, Taselisib + Fulvestrant(PIK3CA p.H1047R)		GDC-0941, MK-2206(PIK3CA p.H1047R)				LEVEL_1	NFKB1 ;PIK3CA p.H1047R;TP53 p.R282G	3	3
1800345	HER2 positive	2														TP53 p.H193R	0	1
1800346	Luminal A	2														GATA3 ;PTEN p.C136fs;PTEN p.Q214*	0	3
1800347	Triple negative	2															0	0
1800352	Luminal B (HER2-)	2							Apatinib, Lapatinib, Neratinib(ERBB2 p.L755S)	Ado-Trastuzumab Emtansine(ERBB2 p.L755S)					LEVEL_3A	ERBB2 p.L755S	1	1
1800354	Luminal A	2				Alpelisib + Fulvestrant(PIK3CA p.R537L);Alpelisib + Fulvestrant(PIK3CA p.E542K)			Alpelisib, Buparlisib, Buparlisib + Fulvestrant, Copanlisib, Everolimus, GDC-0077, Serabelisib, Taselisib, Taselisib + Fulvestrant(PIK3CA p.R537L);Alpelisib, Buparlisib, Buparlisib + Fulvestrant, Copanlisib, Everolimus, GDC-0077, Serabelisib, Taselisib, Taselisib + Fulvestrant(PIK3CA p.E542K)		GDC-0941, MK-2206(PIK3CA p.R537L);GDC-0941, MK-2206(PIK3CA p.E542K);E7107, H3B-8800(SF3B1 p.K700E)				LEVEL_1	PIK3CA p.R537L;PIK3CA p.E542K;SF3B1 p.K700E;TP53 p.I195S	4	4
1800356	Luminal B (HER2+)	2				Alpelisib + Fulvestrant(PIK3CA p.H1047R)			Alpelisib, Buparlisib, Buparlisib + Fulvestrant, Copanlisib, Everolimus, GDC-0077, Serabelisib, Taselisib, Taselisib + Fulvestrant(PIK3CA p.H1047R)		GDC-0941, MK-2206(PIK3CA p.H1047R)				LEVEL_1	PIK3CA p.H1047R;TP53 p.S241F	2	2
1800357	Luminal B (HER2-)	2									E7107, H3B-8800(SF3B1 p.K700E)				LEVEL_4	SF3B1 p.K700E	1	1
1800358	Luminal A	2															0	0
1800359	Luminal A	2									Cobimetinib, Everolimus, Trametinib(NF1 p.G2539*)				LEVEL_4	DNMT3A p.M556I;NF1 p.G2539*;PDGFRB p.L658I	1	3
1800361	Luminal B (HER2-)	2				Alpelisib + Fulvestrant(PIK3CA p.H1047R)			Apatinib, Lapatinib, Neratinib(ERBB2 p.G776V);Alpelisib, Buparlisib, Buparlisib + Fulvestrant, Copanlisib, Everolimus, GDC-0077, Serabelisib, Taselisib, Taselisib + Fulvestrant(PIK3CA p.H1047R)	Ado-Trastuzumab Emtansine(ERBB2 p.G776V)	GDC-0941, MK-2206(PIK3CA p.H1047R);E7107, H3B-8800(SF3B1 p.K700E)				LEVEL_1	ERBB2 p.G776V;MED23 p.F379L;PIK3CA p.H1047R;SF3B1 p.K700E	4	4
1800363	Luminal B (HER2+)	2														AKT2 p.D286N;ATRX p.S645*;COL2A1 p.R932*;MLLT4 p.K573*;TP53 p.R110L	0	5
1800364	Triple negative	2															0	0
1800366	Luminal A	2															0	0
1800369	Luminal B (HER2-)	2				Alpelisib + Fulvestrant(PIK3CA p.H1047L)		Brigatinib, Lorlatinib(ALK p.G1184V)	Alpelisib, Buparlisib, Buparlisib + Fulvestrant, Copanlisib, Everolimus, GDC-0077, Serabelisib, Taselisib, Taselisib + Fulvestrant(PIK3CA p.H1047L)		GDC-0941, MK-2206(PIK3CA p.H1047L)				LEVEL_1	ABL1 p.W423C;ALK p.G1184V;PIK3CA p.H1047L	3	3
1800371	Luminal A	2				Alpelisib + Fulvestrant(PIK3CA p.Q546R)			Alpelisib, Buparlisib, Buparlisib + Fulvestrant, Copanlisib, Everolimus, GDC-0077, Serabelisib, Taselisib, Taselisib + Fulvestrant(PIK3CA p.Q546R)		GDC-0941, MK-2206(PIK3CA p.Q546R)				LEVEL_1	PIK3CA p.Q546R	1	1
1800376	HER2 positive	2				Alpelisib + Fulvestrant(PIK3CA p.E545K)			Alpelisib, Buparlisib, Buparlisib + Fulvestrant, Copanlisib, Everolimus, GDC-0077, Serabelisib, Taselisib, Taselisib + Fulvestrant(PIK3CA p.E545K)		GDC-0941, MK-2206(PIK3CA p.E545K)				LEVEL_1	PIK3CA p.E545K;TP53 p.G245D	2	2
1800377	HER2 positive	2															0	0
1800378	Triple negative	2														TP53 p.P278S	0	1
1800379	Luminal B (HER2-)	2				Alpelisib + Fulvestrant(PIK3CA p.N345K)			Alpelisib, Buparlisib, Buparlisib + Fulvestrant, Copanlisib, Everolimus, GDC-0077, Serabelisib, Taselisib, Taselisib + Fulvestrant(PIK3CA p.N345K)		GDC-0941, MK-2206(PIK3CA p.N345K)				LEVEL_1	PIK3CA p.N345K	1	1
1800387	Luminal B (HER2-)	2															0	0
1800391	Luminal B (HER2-)	2															0	0
1800392	Luminal B (HER2+)	2															0	0
1800394	Luminal B (HER2-)	2				Alpelisib + Fulvestrant(PIK3CA p.E542K)			Alpelisib, Buparlisib, Buparlisib + Fulvestrant, Copanlisib, Everolimus, GDC-0077, Serabelisib, Taselisib, Taselisib + Fulvestrant(PIK3CA p.E542K)		Cobimetinib, Everolimus, Trametinib(NF1 p.S2157*);GDC-0941, MK-2206(PIK3CA p.E542K)				LEVEL_1	NF1 p.S2157*;PIK3CA p.E542K	2	2
1800400	Luminal B (HER2-)	2				Alpelisib + Fulvestrant(PIK3CA p.H1047R)			Alpelisib, Buparlisib, Buparlisib + Fulvestrant, Copanlisib, Everolimus, GDC-0077, Serabelisib, Taselisib, Taselisib + Fulvestrant(PIK3CA p.H1047R)		GDC-0941, MK-2206(PIK3CA p.H1047R)				LEVEL_1	PIK3CA p.H1047R;TP53 p.R213*	2	2
1800401	Luminal B (HER2-)	2				Alpelisib + Fulvestrant(PIK3CA p.E545K)			Alpelisib, Buparlisib, Buparlisib + Fulvestrant, Copanlisib, Everolimus, GDC-0077, Serabelisib, Taselisib, Taselisib + Fulvestrant(PIK3CA p.E545K)		GDC-0941, MK-2206(PIK3CA p.E545K)				LEVEL_1	PIK3CA p.E545K	1	1
1800402	Other	2															0	0
1800404	Triple negative	2														TP53 p.Q192*	0	1
1800406	Triple negative	2				Alpelisib + Fulvestrant(PIK3CA p.P366R);Alpelisib + Fulvestrant(PIK3CA p.H1047R)			Alpelisib, Buparlisib, Buparlisib + Fulvestrant, Copanlisib, Everolimus, GDC-0077, Serabelisib, Taselisib, Taselisib + Fulvestrant(PIK3CA p.P366R);Alpelisib, Buparlisib, Buparlisib + Fulvestrant, Copanlisib, Everolimus, GDC-0077, Serabelisib, Taselisib, Taselisib + Fulvestrant(PIK3CA p.H1047R)		GDC-0941, MK-2206(PIK3CA p.P366R);GDC-0941, MK-2206(PIK3CA p.H1047R)				LEVEL_1	EHMT2 ;PIK3CA p.P366R;PIK3CA p.H1047R	3	3
1800407	Luminal A	2				Alpelisib + Fulvestrant(PIK3CA p.Q546H)			Alpelisib, Buparlisib, Buparlisib + Fulvestrant, Copanlisib, Everolimus, GDC-0077, Serabelisib, Taselisib, Taselisib + Fulvestrant(PIK3CA p.Q546H)		GDC-0941, MK-2206(PIK3CA p.Q546H)				LEVEL_1	PIK3CA p.Q546H	1	1
1800408	Luminal B (HER2-)	2				Alpelisib + Fulvestrant(PIK3CA p.H1047Y)			Alpelisib, Buparlisib, Buparlisib + Fulvestrant, Copanlisib, Everolimus, GDC-0077, Serabelisib, Taselisib, Taselisib + Fulvestrant(PIK3CA p.H1047Y)		GDC-0941, MK-2206(PIK3CA p.H1047Y)				LEVEL_1	PIK3CA p.H1047Y;TP53 p.C141Y	2	2
1800409	Luminal B (HER2+)	2														RUNX1 p.G367D	0	1
1800413	Luminal A	2				Alpelisib + Fulvestrant(PIK3CA p.E542K)			Alpelisib, Buparlisib, Buparlisib + Fulvestrant, Copanlisib, Everolimus, GDC-0077, Serabelisib, Taselisib, Taselisib + Fulvestrant(PIK3CA p.E542K)		GDC-0941, MK-2206(PIK3CA p.E542K)				LEVEL_1	CBFB p.I55fs;GATA3 ;KMT2C p.E4381*;PIK3CA p.E542K	3	4
1800414	Luminal B (HER2-)	2														ATM p.DFSA2795fs	0	1
1800415	HER2 positive	2															0	0
1800417	Luminal B (HER2-)	2														ABL1 p.P230T;TP53	0	2
1800418	Luminal A	2				Alpelisib + Fulvestrant(PIK3CA p.H1047R)			Alpelisib, Buparlisib, Buparlisib + Fulvestrant, Copanlisib, Everolimus, GDC-0077, Serabelisib, Taselisib, Taselisib + Fulvestrant(PIK3CA p.H1047R)		GSK126, UNC1999(ARID1A p.A677D);GDC-0941, MK-2206(PIK3CA p.H1047R)				LEVEL_1	ARID1A p.A677D;PIK3CA p.H1047R;TP53 p.C275F;TP53 p.G245D	4	4
1800421	Luminal B (HER2-)	2							AZD5363, Everolimus(AKT1 p.E17K)		E7107, H3B-8800(SF3B1 p.K700E)				LEVEL_3A	AKT1 p.E17K;BCOR p.Q1441*;IRS1 p.R522*;SF3B1 p.K700E	2	4
1800422	Luminal B (HER2+)	2														MAP3K1 p.Q1492*	0	1
1800427	Luminal B (HER2-)	2				Alpelisib + Fulvestrant(PIK3CA p.E81K);Alpelisib + Fulvestrant(PIK3CA p.H1047R)			Alpelisib, Buparlisib, Buparlisib + Fulvestrant, Copanlisib, Everolimus, GDC-0077, Serabelisib, Taselisib, Taselisib + Fulvestrant(PIK3CA p.E81K);Alpelisib, Buparlisib, Buparlisib + Fulvestrant, Copanlisib, Everolimus, GDC-0077, Serabelisib, Taselisib, Taselisib + Fulvestrant(PIK3CA p.H1047R)		GDC-0941, MK-2206(PIK3CA p.E81K);GDC-0941, MK-2206(PIK3CA p.H1047R)				LEVEL_1	ARID1A p.S958fs;PIK3CA p.E81K;PIK3CA p.H1047R	3	3
1800428	Luminal B (HER2-)	2															0	0
1800431	Triple negative	2				Alpelisib + Fulvestrant(PIK3CA p.E545K);Alpelisib + Fulvestrant(PIK3CA p.Q705K)			Alpelisib, Buparlisib, Buparlisib + Fulvestrant, Copanlisib, Everolimus, GDC-0077, Serabelisib, Taselisib, Taselisib + Fulvestrant(PIK3CA p.E545K);Alpelisib, Buparlisib, Buparlisib + Fulvestrant, Copanlisib, Everolimus, GDC-0077, Serabelisib, Taselisib, Taselisib + Fulvestrant(PIK3CA p.Q705K)		GDC-0941, MK-2206(PIK3CA p.E545K);GDC-0941, MK-2206(PIK3CA p.Q705K)				LEVEL_1	CTSD p.S53*;MED23 p.Q662*;MLLT4 p.R84L;PIK3CA p.E545K;PIK3CA p.Q705K;TP53 p.Q331*	6	6
1800432	Luminal B (HER2-)	2				Alpelisib + Fulvestrant(PIK3CA p.H1047R)			Alpelisib, Buparlisib, Buparlisib + Fulvestrant, Copanlisib, Everolimus, GDC-0077, Serabelisib, Taselisib, Taselisib + Fulvestrant(PIK3CA p.H1047R)		GDC-0941, MK-2206(PIK3CA p.H1047R)				LEVEL_1	PIK3CA p.H1047R	1	1
1800433	Luminal B (HER2-)	2														ARID1A p.S1153fs	0	1
1800435	Luminal B (HER2+)	2				Alpelisib + Fulvestrant(PIK3CA p.R88Q)			Alpelisib, Buparlisib, Buparlisib + Fulvestrant, Copanlisib, Everolimus, GDC-0077, Serabelisib, Taselisib, Taselisib + Fulvestrant(PIK3CA p.R88Q)		GDC-0941, MK-2206(PIK3CA p.R88Q)				LEVEL_1	CDH1 p.V678fs;PIK3CA p.R88Q	2	2
1800436	HER2 positive	2														ROCK1 p.S853L;SIK2 p.S691*	0	2
1800440	Luminal B (HER2-)	2				Alpelisib + Fulvestrant(PIK3CA p.H1047L)			Alpelisib, Buparlisib, Buparlisib + Fulvestrant, Copanlisib, Everolimus, GDC-0077, Serabelisib, Taselisib, Taselisib + Fulvestrant(PIK3CA p.H1047L)		GDC-0941, MK-2206(PIK3CA p.H1047L)				LEVEL_1	BCR ;PIK3CA p.H1047L	2	2
1800442	HER2 positive	2									AZD4547, BGJ398, Debio1347, Erdafitinib(FGFR1 p.K567E)				LEVEL_4	FGFR1 p.K567E	1	1
1800445	Triple negative	2														CREBBP p.R424*	0	1
1800452	Luminal B (HER2-)	2														MAPK3 p.R38H	0	1
1800460	Other	2															0	0
1800463	Luminal A	2				Alpelisib + Fulvestrant(PIK3CA p.E545K)			Alpelisib, Buparlisib, Buparlisib + Fulvestrant, Copanlisib, Everolimus, GDC-0077, Serabelisib, Taselisib, Taselisib + Fulvestrant(PIK3CA p.E545K)		GDC-0941, MK-2206(PIK3CA p.E545K)				LEVEL_1	PIK3CA p.E545K	1	1
1800464	HER2 positive	2				Alpelisib + Fulvestrant(PIK3CA p.H1047L)			Alpelisib, Buparlisib, Buparlisib + Fulvestrant, Copanlisib, Everolimus, GDC-0077, Serabelisib, Taselisib, Taselisib + Fulvestrant(PIK3CA p.H1047L)		GDC-0941, MK-2206(PIK3CA p.H1047L)				LEVEL_1	PIK3CA p.H1047L;TP53 p.Q144*	2	2
1800465	Luminal B (HER2+)	2				Alpelisib + Fulvestrant(PIK3CA p.E545K)			Alpelisib, Buparlisib, Buparlisib + Fulvestrant, Copanlisib, Everolimus, GDC-0077, Serabelisib, Taselisib, Taselisib + Fulvestrant(PIK3CA p.E545K)		GDC-0941, MK-2206(PIK3CA p.E545K)				LEVEL_1	PIK3CA p.E545K	1	1
1800466	Triple negative	2						Brigatinib, Lorlatinib(ALK p.Y826*)							LEVEL_2B	ALK p.Y826*;RUNX1 p.R346H;TP53 p.R248Q	1	3
1800467	Luminal B (HER2-)	2														SETD2 p.D1665N;TP53 p.Y220C	0	2
1800468	Luminal A	2															0	0
1800471	Luminal B (HER2-)	2				Alpelisib + Fulvestrant(PIK3CA p.E453K);Alpelisib + Fulvestrant(PIK3CA p.E542K);Alpelisib + Fulvestrant(PIK3CA p.M1043I)			Alpelisib, Buparlisib, Buparlisib + Fulvestrant, Copanlisib, Everolimus, GDC-0077, Serabelisib, Taselisib, Taselisib + Fulvestrant(PIK3CA p.E453K);Alpelisib, Buparlisib, Buparlisib + Fulvestrant, Copanlisib, Everolimus, GDC-0077, Serabelisib, Taselisib, Taselisib + Fulvestrant(PIK3CA p.E542K);Alpelisib, Buparlisib, Buparlisib + Fulvestrant, Copanlisib, Everolimus, GDC-0077, Serabelisib, Taselisib…		GSK126, UNC1999(ARID1A p.E1747*);GDC-0941, MK-2206(PIK3CA p.E453K);GDC-0941, MK-2206(PIK3CA p.E542K);GDC-0941, MK-2206(PIK3CA p.M1043I)				LEVEL_1	ARID1A p.E1747*;PIK3CA p.E453K;PIK3CA p.E542K;PIK3CA p.M1043I;TP53	5	5
1800472	Luminal B (HER2+)	2				Alpelisib + Fulvestrant(PIK3CA p.H1047L)			Alpelisib, Buparlisib, Buparlisib + Fulvestrant, Copanlisib, Everolimus, GDC-0077, Serabelisib, Taselisib, Taselisib + Fulvestrant(PIK3CA p.H1047L)		GDC-0941, MK-2206(PIK3CA p.H1047L)				LEVEL_1	GATA3 p.P409fs;PIK3CA p.H1047L	2	2
1800473	Luminal B (HER2+)	2														PNPLA3 ;TP53 p.Q192*	0	2
1800474	Luminal B (HER2+)	2														RYR2 p.R2566Q	0	1
1800476	Luminal A	2															0	0
1800477	Luminal B (HER2-)	2															0	0
1800478	Triple negative	2														RPTOR	0	1
1800487	Luminal B (HER2+)	2				Alpelisib + Fulvestrant(PIK3CA p.H1047L)			Alpelisib, Buparlisib, Buparlisib + Fulvestrant, Copanlisib, Everolimus, GDC-0077, Serabelisib, Taselisib, Taselisib + Fulvestrant(PIK3CA p.H1047L)		GDC-0941, MK-2206(PIK3CA p.H1047L)				LEVEL_1	PIK3CA p.H1047L	1	1
1800488	Luminal A	2															0	0
1800489	Luminal B (HER2-)	2															0	0
1800490	Luminal B (HER2-)	2				Alpelisib + Fulvestrant(PIK3CA p.H1047R)			Alpelisib, Buparlisib, Buparlisib + Fulvestrant, Copanlisib, Everolimus, GDC-0077, Serabelisib, Taselisib, Taselisib + Fulvestrant(PIK3CA p.H1047R)		GDC-0941, MK-2206(PIK3CA p.H1047R)				LEVEL_1	PIK3CA p.H1047R	1	1
1800495	HER2 positive	2														LYN p.F130I;TBX3 p.Q590*;WHSC1L1 p.G1004A	0	3
1800496	Triple negative	2														TP53	0	1
1800497	Triple negative	2															0	0
1800498	Luminal B (HER2+)	2														CDKN2A p.S8fs;FER p.E517K;HIST1H2BC p.Q48*	0	3
1800499	HER2 positive	2															0	0
1800500	Luminal A	2															0	0
1800501	Luminal B (HER2-)	2				Alpelisib + Fulvestrant(PIK3CA p.E545K)			Alpelisib, Buparlisib, Buparlisib + Fulvestrant, Copanlisib, Everolimus, GDC-0077, Serabelisib, Taselisib, Taselisib + Fulvestrant(PIK3CA p.E545K)		GDC-0941, MK-2206(PIK3CA p.E545K)				LEVEL_1	MEN1 p.A437S;PIK3CA p.E545K;TP53 p.R342*	3	3
1800502	Luminal A	2							AZD5363, Everolimus(AKT1 p.E17K)		E7107, H3B-8800(SF3B1 p.K700E)				LEVEL_3A	AKT1 p.E17K;SF3B1 p.K700E	2	2
1800503	Luminal B (HER2+)	2															0	0
1800504	Luminal B (HER2-)	2				Alpelisib + Fulvestrant(PIK3CA p.H1047R)			Alpelisib, Buparlisib, Buparlisib + Fulvestrant, Copanlisib, Everolimus, GDC-0077, Serabelisib, Taselisib, Taselisib + Fulvestrant(PIK3CA p.H1047R)		GDC-0941, MK-2206(PIK3CA p.H1047R)				LEVEL_1	APC p.S963fs;NR1H4 p.E245*;PIK3CA p.H1047R;TP53 p.S241F	3	4
1800505	Luminal B (HER2-)	2															0	0
1800507	HER2 positive	2															0	0
1800512	Luminal B (HER2-)	2									G007-LK, G244-LM, JW55(APC )				LEVEL_4	APC ;TOP2A p.S707*;TP53 p.R248Q	1	3
1800513	Other	2														GNAS p.R187C	0	1
1800515	HER2 positive	2														CACNA1D p.Q973*;TP53 p.Y220C	0	2
1800516	Luminal B (HER2-)	2									AZD4547, BGJ398, Debio1347, Erdafitinib(FGFR2 p.P253R)				LEVEL_4	FGFR2 p.P253R	1	1
1800517	Luminal B (HER2-)	2														STK11 p.Q37*	0	1
1800518	Luminal A	2														ARID1A p.SGMKM1392fs	0	1
1800520	Triple negative	2														TP53	0	1
1800521	Luminal B (HER2+)	2				Alpelisib + Fulvestrant(PIK3CA p.M1043V)			Alpelisib, Buparlisib, Buparlisib + Fulvestrant, Copanlisib, Everolimus, GDC-0077, Serabelisib, Taselisib, Taselisib + Fulvestrant(PIK3CA p.M1043V)		GDC-0941, MK-2206(PIK3CA p.M1043V)				LEVEL_1	PIK3CA p.M1043V	1	1
1800523	Luminal B (HER2-)	2				Alpelisib + Fulvestrant(PIK3CA p.H1047R)			Alpelisib, Buparlisib, Buparlisib + Fulvestrant, Copanlisib, Everolimus, GDC-0077, Serabelisib, Taselisib, Taselisib + Fulvestrant(PIK3CA p.H1047R)		GDC-0941, MK-2206(PIK3CA p.H1047R)				LEVEL_1	PIK3CA p.H1047R	1	1
1800525	Luminal B (HER2-)	2				Alpelisib + Fulvestrant(PIK3CA p.H1047R)			Alpelisib, Buparlisib, Buparlisib + Fulvestrant, Copanlisib, Everolimus, GDC-0077, Serabelisib, Taselisib, Taselisib + Fulvestrant(PIK3CA p.H1047R)		GDC-0941, MK-2206(PIK3CA p.H1047R)				LEVEL_1	CCNE1 p.R374*;NOTCH3 p.R421C;PIK3CA p.H1047R	3	3
1800526	Luminal B (HER2-)	2				Alpelisib + Fulvestrant(PIK3CA p.H1047L)			Alpelisib, Buparlisib, Buparlisib + Fulvestrant, Copanlisib, Everolimus, GDC-0077, Serabelisib, Taselisib, Taselisib + Fulvestrant(PIK3CA p.H1047L)		GDC-0941, MK-2206(PIK3CA p.H1047L);E7107, H3B-8800(SF3B1 p.K700E)				LEVEL_1	PIK3CA p.H1047L;SF3B1 p.K700E	2	2
1800528	Luminal A	2				Alpelisib + Fulvestrant(PIK3CA p.R93Q);Alpelisib + Fulvestrant(PIK3CA p.H1047R)			Alpelisib, Buparlisib, Buparlisib + Fulvestrant, Copanlisib, Everolimus, GDC-0077, Serabelisib, Taselisib, Taselisib + Fulvestrant(PIK3CA p.R93Q);Alpelisib, Buparlisib, Buparlisib + Fulvestrant, Copanlisib, Everolimus, GDC-0077, Serabelisib, Taselisib, Taselisib + Fulvestrant(PIK3CA p.H1047R)		GDC-0941, MK-2206(PIK3CA p.R93Q);GDC-0941, MK-2206(PIK3CA p.H1047R)				LEVEL_1	PIK3CA p.R93Q;PIK3CA p.H1047R	2	2
1800531	Luminal B (HER2-)	2															0	0
1800533	Luminal B (HER2+)	2				Alpelisib + Fulvestrant(PIK3CA p.E542*)			Alpelisib, Buparlisib, Buparlisib + Fulvestrant, Copanlisib, Everolimus, GDC-0077, Serabelisib, Taselisib, Taselisib + Fulvestrant(PIK3CA p.E542*)		GDC-0941, MK-2206(PIK3CA p.E542*)				LEVEL_1	PIK3CA p.E542*	1	1
1800534	Luminal B (HER2-)	2				Alpelisib + Fulvestrant(PIK3CA p.H1047R)			Alpelisib, Buparlisib, Buparlisib + Fulvestrant, Copanlisib, Everolimus, GDC-0077, Serabelisib, Taselisib, Taselisib + Fulvestrant(PIK3CA p.H1047R)		GDC-0941, MK-2206(PIK3CA p.H1047R)				LEVEL_1	PIK3CA p.H1047R;ZFP36L1 p.E118K	2	2
1800535	Luminal B (HER2-)	2				Alpelisib + Fulvestrant(PIK3CA p.H1047L)			Alpelisib, Buparlisib, Buparlisib + Fulvestrant, Copanlisib, Everolimus, GDC-0077, Serabelisib, Taselisib, Taselisib + Fulvestrant(PIK3CA p.H1047L)		GSK126, UNC1999(ARID1A p.Q1212*);GDC-0941, MK-2206(PIK3CA p.H1047L)				LEVEL_1	ARID1A p.Q1212*;ATR p.I774fs;ATRX ;PIK3CA p.H1047L	4	4
1800536	Luminal B (HER2-)	2				Alpelisib + Fulvestrant(PIK3CA p.E545K)			Alpelisib, Buparlisib, Buparlisib + Fulvestrant, Copanlisib, Everolimus, GDC-0077, Serabelisib, Taselisib, Taselisib + Fulvestrant(PIK3CA p.E545K)		GDC-0941, MK-2206(PIK3CA p.E545K)				LEVEL_1	PIK3CA p.E545K;SMAD4 p.D259H	2	2
1800538	HER2 positive	2														TP53 p.Y205S	0	1
1800543	HER2 positive	2				Alpelisib + Fulvestrant(PIK3CA p.K111E)			Alpelisib, Buparlisib, Buparlisib + Fulvestrant, Copanlisib, Everolimus, GDC-0077, Serabelisib, Taselisib, Taselisib + Fulvestrant(PIK3CA p.K111E)		GDC-0941, MK-2206(PIK3CA p.K111E)				LEVEL_1	PIK3CA p.K111E	1	1
1800545	Triple negative	2														PLK2 p.Q409*;TP53 p.G245S	0	2
1800548	Luminal A	2														ATRX p.E1702*	0	1
1800549	Luminal B (HER2-)	2															0	0
1800554	Luminal A	2				Alpelisib + Fulvestrant(PIK3CA p.H1047L)			Alpelisib, Buparlisib, Buparlisib + Fulvestrant, Copanlisib, Everolimus, GDC-0077, Serabelisib, Taselisib, Taselisib + Fulvestrant(PIK3CA p.H1047L)		GDC-0941, MK-2206(PIK3CA p.H1047L)				LEVEL_1	CDKN1B p.RPA113fs;PIK3CA p.H1047L	2	2
1800556	Other	2				Alpelisib + Fulvestrant(PIK3CA p.H1047L)			Alpelisib, Buparlisib, Buparlisib + Fulvestrant, Copanlisib, Everolimus, GDC-0077, Serabelisib, Taselisib, Taselisib + Fulvestrant(PIK3CA p.H1047L)		GDC-0941, MK-2206(PIK3CA p.H1047L)				LEVEL_1	CBFB p.F68fs;PIK3CA p.H1047L	2	2
1800557	Luminal B (HER2-)	2				Alpelisib + Fulvestrant(PIK3CA p.N345K)			Alpelisib, Buparlisib, Buparlisib + Fulvestrant, Copanlisib, Everolimus, GDC-0077, Serabelisib, Taselisib, Taselisib + Fulvestrant(PIK3CA p.N345K)		GDC-0941, MK-2206(PIK3CA p.N345K)				LEVEL_1	PIK3CA p.N345K	1	1
1800558	HER2 positive	2														TP53 p.R248Q	0	1
1800559	HER2 positive	2															0	0
1800561	Luminal B (HER2-)	2														CHEK2 p.E364K	0	1
1800562	Luminal A	2														TP53 p.F270L	0	1
1800570	Luminal B (HER2-)	2														SOX9 p.A116V	0	1
1800571	Luminal B (HER2-)	2									GSK126, UNC1999(ARID1A p.Y1319*)				LEVEL_4	ARID1A p.Y1319*;MLLT4 ;TP53 p.R248Q	1	3
1800572	Luminal A	2									E7107, H3B-8800(SF3B1 p.K700E)				LEVEL_4	SF3B1 p.K700E	1	1
1800573	HER2 positive	2															0	0
1800575	Luminal B (HER2-)	2							AZD5363, Everolimus(AKT1 p.E17K)						LEVEL_3A	AKT1 p.E17K	1	1
1800576	Luminal B (HER2+)	2															0	0
1800577	HER2 positive	2				Alpelisib + Fulvestrant(PIK3CA p.M1043V)			Apatinib, Lapatinib, Neratinib(ERBB2 p.G727A);Alpelisib, Buparlisib, Buparlisib + Fulvestrant, Copanlisib, Everolimus, GDC-0077, Serabelisib, Taselisib, Taselisib + Fulvestrant(PIK3CA p.M1043V)	Ado-Trastuzumab Emtansine(ERBB2 p.G727A)	GDC-0941, MK-2206(PIK3CA p.M1043V)				LEVEL_1	ERBB2 p.G727A;PIK3CA p.M1043V;TP53 p.D281H	3	3
1800578	Luminal A	2							AZD5363, Everolimus(AKT1 p.E17K)						LEVEL_3A	AKT1 p.E17K;ANKRD11 p.K915*;NCOR1 p.E1095*	1	3
1800579	Luminal B (HER2-)	2														MAP2K4 p.D148N	0	1
1800580	Luminal B (HER2-)	2				Alpelisib + Fulvestrant(PIK3CA p.H1047L)			Alpelisib, Buparlisib, Buparlisib + Fulvestrant, Copanlisib, Everolimus, GDC-0077, Serabelisib, Taselisib, Taselisib + Fulvestrant(PIK3CA p.H1047L)		Cobimetinib, Everolimus, Trametinib(NF1 p.R440*);GDC-0941, MK-2206(PIK3CA p.H1047L)				LEVEL_1	NF1 p.R440*;PIK3CA p.H1047L;TP53 p.Y163D	3	3
1800582	Luminal B (HER2+)	2									Trametinib(BRAF p.E545Q)				LEVEL_4	BCOR p.Q1441*;BRAF p.E545Q	1	2
1800583	Luminal B (HER2-)	2															0	0
1800584	Luminal A	2														TP53 p.Y126*	0	1
1800585	Luminal B (HER2-)	2															0	0
1800586	Luminal B (HER2-)	2															0	0
1800589	Luminal A	2							AZD5363, Everolimus(AKT1 p.E17K)						LEVEL_3A	AKT1 p.E17K;CBFB p.LE88fs;GATA3 ;KAT8 p.R140L	1	4
1800591	Luminal B (HER2-)	2														KMT2C p.S3585*;PALB2 p.R753*	0	2
1800592	HER2 positive	2														TP53 p.R280K	0	1
1800593	HER2 positive	2														MAPK1 p.R148H;TP53 p.G244D	0	2
1800594	HER2 positive	2															0	0
1800595	Luminal A	2															0	0
1800596	Luminal B (HER2-)	2				Alpelisib + Fulvestrant(PIK3CA p.H1048R)			Alpelisib, Buparlisib, Buparlisib + Fulvestrant, Copanlisib, Everolimus, GDC-0077, Serabelisib, Taselisib, Taselisib + Fulvestrant(PIK3CA p.H1048R)		GDC-0941, MK-2206(PIK3CA p.H1048R)				LEVEL_1	PIK3CA p.H1048R	1	1
1800602	Luminal A	2														CBFB ;MAP4K5	0	2
1800605	Luminal B (HER2-)	2				Alpelisib + Fulvestrant(PIK3CA p.N345K)			Alpelisib, Buparlisib, Buparlisib + Fulvestrant, Copanlisib, Everolimus, GDC-0077, Serabelisib, Taselisib, Taselisib + Fulvestrant(PIK3CA p.N345K)		GDC-0941, MK-2206(PIK3CA p.N345K)				LEVEL_1	PIK3CA p.N345K	1	1
1800608	Luminal B (HER2-)	2														CBFB p.Q8fs	0	1
1800609	Luminal A	2															0	0
1800610	Luminal B (HER2-)	2															0	0
1800611	Luminal B (HER2-)	2															0	0
1800613	Luminal B (HER2-)	2				Alpelisib + Fulvestrant(PIK3CA p.H1047R)			Alpelisib, Buparlisib, Buparlisib + Fulvestrant, Copanlisib, Everolimus, GDC-0077, Serabelisib, Taselisib, Taselisib + Fulvestrant(PIK3CA p.H1047R)		GDC-0941, MK-2206(PIK3CA p.H1047R)				LEVEL_1	PIK3CA p.H1047R	1	1
1800615	Luminal A	2				Alpelisib + Fulvestrant(PIK3CA p.H1047R)			Alpelisib, Buparlisib, Buparlisib + Fulvestrant, Copanlisib, Everolimus, GDC-0077, Serabelisib, Taselisib, Taselisib + Fulvestrant(PIK3CA p.H1047R)		GDC-0941, MK-2206(PIK3CA p.H1047R)				LEVEL_1	PIK3CA p.H1047R	1	1
1800616	Luminal B (HER2-)	2														KMT2C p.Q2133*;TP53 p.Y107*	0	2
1800618	Luminal A	2															0	0
1800619	Other	2				Alpelisib + Fulvestrant(PIK3CA p.N345K)			Alpelisib, Buparlisib, Buparlisib + Fulvestrant, Copanlisib, Everolimus, GDC-0077, Serabelisib, Taselisib, Taselisib + Fulvestrant(PIK3CA p.N345K)		GDC-0941, MK-2206(PIK3CA p.N345K)				LEVEL_1	PIK3CA p.N345K;TP53 p.Y234*	2	2
1800620	Other	2														ERBB3 p.V104M	0	1
1800622	HER2 positive	2				Alpelisib + Fulvestrant(PIK3CA p.H1047R)			Alpelisib, Buparlisib, Buparlisib + Fulvestrant, Copanlisib, Everolimus, GDC-0077, Serabelisib, Taselisib, Taselisib + Fulvestrant(PIK3CA p.H1047R)		GDC-0941, MK-2206(PIK3CA p.H1047R)				LEVEL_1	CD274 p.E152*;PIK3CA p.H1047R;TP53 p.R273H	3	3
1800624	Luminal B (HER2-)	2				Alpelisib + Fulvestrant(PIK3CA p.H1047R)			Alpelisib, Buparlisib, Buparlisib + Fulvestrant, Copanlisib, Everolimus, GDC-0077, Serabelisib, Taselisib, Taselisib + Fulvestrant(PIK3CA p.H1047R)		GDC-0941, MK-2206(PIK3CA p.H1047R);E7107, H3B-8800(SF3B1 p.K700E)				LEVEL_1	PIK3CA p.H1047R;SF3B1 p.K700E;WHSC1L1 p.D491N	3	3
1800636	Luminal B (HER2-)	2				Alpelisib + Fulvestrant(PIK3CA p.H1047R)			Alpelisib, Buparlisib, Buparlisib + Fulvestrant, Copanlisib, Everolimus, GDC-0077, Serabelisib, Taselisib, Taselisib + Fulvestrant(PIK3CA p.H1047R)		GDC-0941, MK-2206(PIK3CA p.H1047R)				LEVEL_1	ARID1B p.R2128*;PIK3CA p.H1047R;TP53 p.R306*	3	3
1800637	Luminal A	2														PIWIL1 p.G754*	0	1
1800642	Triple negative	2														ATR p.I774fs;TP53 p.P151S;TP53 p.P151S	0	3
1800643	Luminal A	2							AZD5363, Everolimus(AKT1 p.E17K)		E7107, H3B-8800(SF3B1 p.K700E)				LEVEL_3A	AKT1 p.E17K;HDAC5 p.R483Q;SF3B1 p.K700E	2	3
1800644	Luminal A	2				Alpelisib + Fulvestrant(PIK3CA p.E545K)			Alpelisib, Buparlisib, Buparlisib + Fulvestrant, Copanlisib, Everolimus, GDC-0077, Serabelisib, Taselisib, Taselisib + Fulvestrant(PIK3CA p.E545K)		GDC-0941, MK-2206(PIK3CA p.E545K)				LEVEL_1	PIK3CA p.E545K	1	1
1800645	HER2 positive	2															0	0
1800646	Luminal A	2				Alpelisib + Fulvestrant(PIK3CA p.E545A)			Alpelisib, Buparlisib, Buparlisib + Fulvestrant, Copanlisib, Everolimus, GDC-0077, Serabelisib, Taselisib, Taselisib + Fulvestrant(PIK3CA p.E545A)		GDC-0941, MK-2206(PIK3CA p.E545A)				LEVEL_1	PIK3CA p.E545A	1	1
1800650	HER2 positive	2				Alpelisib + Fulvestrant(PIK3CA p.H1047R)			Alpelisib, Buparlisib, Buparlisib + Fulvestrant, Copanlisib, Everolimus, GDC-0077, Serabelisib, Taselisib, Taselisib + Fulvestrant(PIK3CA p.H1047R)		GDC-0941, MK-2206(PIK3CA p.H1047R)				LEVEL_1	PIK3CA p.H1047R	1	1
1800654	Luminal B (HER2-)	2														TP53 p.R175H	0	1
1800655	Luminal B (HER2-)	2									GSK126, UNC1999(ARID1A p.R1446*)				LEVEL_4	ARID1A p.L657fs;ARID1A p.R1446*	1	2
1800658	HER2 positive	2									AZD6738, KU-0060648, NU7441, Olaparib, VE-821(ATM p.P2699Q)				LEVEL_4	ATM p.P2699Q;KMT2C p.K724*	1	2
1800659	HER2 positive	2														NOS2	0	1
1800660	Luminal A	2															0	0
1800663	Luminal B (HER2-)	2				Alpelisib + Fulvestrant(PIK3CA p.N345K)			Alpelisib, Buparlisib, Buparlisib + Fulvestrant, Copanlisib, Everolimus, GDC-0077, Serabelisib, Taselisib, Taselisib + Fulvestrant(PIK3CA p.N345K)		GDC-0941, MK-2206(PIK3CA p.N345K)				LEVEL_1	CSNK1E p.R192H;PIK3CA p.N345K	2	2
1800664	Luminal B (HER2+)	2														RPS6KA3 p.K224*;TP53 p.E326*	0	2
1800665	Luminal B (HER2-)	2				Alpelisib + Fulvestrant(PIK3CA p.M1043V)			Alpelisib, Buparlisib, Buparlisib + Fulvestrant, Copanlisib, Everolimus, GDC-0077, Serabelisib, Taselisib, Taselisib + Fulvestrant(PIK3CA p.M1043V)		GDC-0941, MK-2206(PIK3CA p.M1043V)				LEVEL_1	ARID1A p.GPGAEP93fs;PIK3CA p.M1043V	2	2
1800667	Luminal B (HER2+)	2				Alpelisib + Fulvestrant(PIK3CA p.H1047R)			Alpelisib, Buparlisib, Buparlisib + Fulvestrant, Copanlisib, Everolimus, GDC-0077, Serabelisib, Taselisib, Taselisib + Fulvestrant(PIK3CA p.H1047R)		GDC-0941, MK-2206(PIK3CA p.H1047R)				LEVEL_1	PIK3CA p.H1047R	1	1
1800674	Triple negative	2				Alpelisib + Fulvestrant(PIK3CA p.H1047R)			Alpelisib, Buparlisib, Buparlisib + Fulvestrant, Copanlisib, Everolimus, GDC-0077, Serabelisib, Taselisib, Taselisib + Fulvestrant(PIK3CA p.H1047R)		GDC-0941, MK-2206(PIK3CA p.H1047R)				LEVEL_1	PIK3CA p.H1047R	1	1
1800676	Luminal A	2															0	0
1800678	Luminal B (HER2+)	2														ETV6 p.E100K;MAP1B p.W66*;TP53 p.V173M	0	3
1800680	Luminal B (HER2+)	2				Alpelisib + Fulvestrant(PIK3CA p.H1047R)			Apatinib, Lapatinib, Neratinib(ERBB2 p.V777L);Alpelisib, Buparlisib, Buparlisib + Fulvestrant, Copanlisib, Everolimus, GDC-0077, Serabelisib, Taselisib, Taselisib + Fulvestrant(PIK3CA p.H1047R)	Ado-Trastuzumab Emtansine(ERBB2 p.V777L)	GDC-0941, MK-2206(PIK3CA p.H1047R)				LEVEL_1	ERBB2 p.V777L;PIK3CA p.H1047R	2	2
1800684	Luminal B (HER2-)	2									Cobimetinib, Everolimus, Trametinib(NF1 p.A706D)				LEVEL_4	NF1 p.A706D;TP53 p.E326*	1	2
1800686	Triple negative	2				Alpelisib + Fulvestrant(PIK3CA p.H1047R)			Alpelisib, Buparlisib, Buparlisib + Fulvestrant, Copanlisib, Everolimus, GDC-0077, Serabelisib, Taselisib, Taselisib + Fulvestrant(PIK3CA p.H1047R)		GDC-0941, MK-2206(PIK3CA p.H1047R)				LEVEL_1	PIK3CA p.H1047R;TP53 p.C141R	2	2
1800687	HER2 positive	2															0	0
1800688	Luminal B (HER2+)	2				Alpelisib + Fulvestrant(PIK3CA p.H1047R)			Alpelisib, Buparlisib, Buparlisib + Fulvestrant, Copanlisib, Everolimus, GDC-0077, Serabelisib, Taselisib, Taselisib + Fulvestrant(PIK3CA p.H1047R)		GDC-0941, MK-2206(PIK3CA p.H1047R)				LEVEL_1	PIK3CA p.H1047R;SMO p.R290S	2	2
1800689	Luminal B (HER2-)	2															0	0
1800693	Luminal A	2				Alpelisib + Fulvestrant(PIK3CA p.H1047R)			AZD9496, Fulvestrant(ESR1 p.Y537C);Alpelisib, Buparlisib, Buparlisib + Fulvestrant, Copanlisib, Everolimus, GDC-0077, Serabelisib, Taselisib, Taselisib + Fulvestrant(PIK3CA p.H1047R)		GDC-0941, MK-2206(PIK3CA p.H1047R)				LEVEL_1	ESR1 p.Y537C;PIK3CA p.H1047R;PTEN p.Q245*	3	3
1800696	Luminal B (HER2-)	2															0	0
1800707	Luminal B (HER2+)	2															0	0
1800710	Triple negative	2														KMT2C p.S4737*	0	1
1800721	HER2 positive	2														TP53 p.Y220C	0	1
1800724	Luminal B (HER2-)	2				Alpelisib + Fulvestrant(PIK3CA p.E81K)			Apatinib, Lapatinib, Neratinib(ERBB2 p.D769Y);Alpelisib, Buparlisib, Buparlisib + Fulvestrant, Copanlisib, Everolimus, GDC-0077, Serabelisib, Taselisib, Taselisib + Fulvestrant(PIK3CA p.E81K)	Ado-Trastuzumab Emtansine(ERBB2 p.D769Y)	GDC-0941, MK-2206(PIK3CA p.E81K)				LEVEL_1	ERBB2 p.D769Y;MAPK3 ;PIK3CA p.E81K	3	3
1800725	Luminal B (HER2-)	2						ARQ 736, AZD-8330, BGB-283, BI 847325, Binimetinib, CI-1040, Dabrafenib, Dabrafenib + Trametinib, Encorafenib + Binimetinib, Encorafenib + Binimetinib + Cetuximab, GDC-0623, Panitumumab + Dabrafenib + Trametinib, PD-0325901, Pimasertib, PLX4032, RAF265, Refametinib, RO5126766, RO5212054, Selumetinib, TAK-733, Trametinib, Vemurafenib, Vemurafenib + Cobimetinib(BRAF p.V600E)	AZD5363, Everolimus(AKT1 p.E17K)						LEVEL_2B	AKT1 p.E17K;BRAF p.V600E;TP53 p.R175H	2	3
1800726	Luminal A	2				Alpelisib + Fulvestrant(PIK3CA p.N345K)			Alpelisib, Buparlisib, Buparlisib + Fulvestrant, Copanlisib, Everolimus, GDC-0077, Serabelisib, Taselisib, Taselisib + Fulvestrant(PIK3CA p.N345K)		Abemaciclib, Palbociclib, Ribociclib(CDKN2A p.G35V);GDC-0941, MK-2206(PIK3CA p.N345K)				LEVEL_1	CDKN2A p.G35V;PIK3CA p.N345K;ROCK1 p.A129D	3	3
1800727	HER2 positive	2														ABCB1 p.Q1175*;CDK2 p.S324L;TP53 p.R248Q	0	3
1800728	Triple negative	2				Alpelisib + Fulvestrant(PIK3CA p.H1047L)			Alpelisib, Buparlisib, Buparlisib + Fulvestrant, Copanlisib, Everolimus, GDC-0077, Serabelisib, Taselisib, Taselisib + Fulvestrant(PIK3CA p.H1047L)		GDC-0941, MK-2206(PIK3CA p.H1047L)				LEVEL_1	PIK3CA p.H1047L;TP53	2	2
1800729	Triple negative	2														TP53 p.R213*	0	1
1800732	Luminal B (HER2-)	2				Alpelisib + Fulvestrant(PIK3CA p.H1047R)			Alpelisib, Buparlisib, Buparlisib + Fulvestrant, Copanlisib, Everolimus, GDC-0077, Serabelisib, Taselisib, Taselisib + Fulvestrant(PIK3CA p.H1047R)		GDC-0941, MK-2206(PIK3CA p.H1047R)				LEVEL_1	PIK3CA p.H1047R;SMAD4 p.D120N	2	2
1800733	Triple negative	2														TP53 p.P278S	0	1
1800217	Triple negative	1															0	0
1800350	Luminal B (HER2-)	2														SMAD4 p.E234K	0	1
1800511	Luminal A	2				Alpelisib + Fulvestrant(PIK3CA p.G1049R)			Alpelisib, Buparlisib, Buparlisib + Fulvestrant, Copanlisib, Everolimus, GDC-0077, Serabelisib, Taselisib, Taselisib + Fulvestrant(PIK3CA p.G1049R)		GDC-0941, MK-2206(PIK3CA p.G1049R)				LEVEL_1	PIK3CA p.G1049R	1	1
1800529	HER2 positive	2														KMT2B p.E365*;KMT2B p.E365*;TP53 p.Y205C;TP53 p.Y205C	0	4
1800623	Luminal A	2							AZD5363, Everolimus(AKT1 p.E17K)						LEVEL_3A	AKT1 p.E17K	1	1
1800738	Luminal A	2															0	0
1800742	HER2 positive	2															0	0
1800747	Luminal B (HER2-)	2				Alpelisib + Fulvestrant(PIK3CA p.E81K);Alpelisib + Fulvestrant(PIK3CA p.H1047R)			Alpelisib, Buparlisib, Buparlisib + Fulvestrant, Copanlisib, Everolimus, GDC-0077, Serabelisib, Taselisib, Taselisib + Fulvestrant(PIK3CA p.E81K);Alpelisib, Buparlisib, Buparlisib + Fulvestrant, Copanlisib, Everolimus, GDC-0077, Serabelisib, Taselisib, Taselisib + Fulvestrant(PIK3CA p.H1047R)		GDC-0941, MK-2206(PIK3CA p.E81K);GDC-0941, MK-2206(PIK3CA p.H1047R)				LEVEL_1	PIK3CA p.E81K;PIK3CA p.H1047R	2	2
1800751	Luminal B (HER2+)	2							AZD5363, Everolimus(AKT1 p.E17Q)						LEVEL_3A	AKT1 p.E17Q	1	1
1800757	Triple negative	2				Alpelisib + Fulvestrant(PIK3CA p.H1047R)			Alpelisib, Buparlisib, Buparlisib + Fulvestrant, Copanlisib, Everolimus, GDC-0077, Serabelisib, Taselisib, Taselisib + Fulvestrant(PIK3CA p.H1047R)		GDC-0941, MK-2206(PIK3CA p.H1047R)				LEVEL_1	KMT2D p.Y389*;PIK3CA p.H1047R;TP53 p.C238Y	3	3
1800760	Luminal A	2														CDH1 p.Q23*;KMT2C p.S1200*	0	2
1800763	HER2 positive	2									Abemaciclib, Palbociclib, Ribociclib(CDKN2A p.E69*)				LEVEL_4	CDKN2A p.E69*	1	1
1800764	Luminal A	2							AZD5363, Everolimus(AKT1 p.E17K)						LEVEL_3A	AKT1 p.E17K;XBP1	1	2
1800767	Luminal B (HER2+)	2															0	0
1800776	Luminal B (HER2-)	2				Alpelisib + Fulvestrant(PIK3CA p.E545A)			Alpelisib, Buparlisib, Buparlisib + Fulvestrant, Copanlisib, Everolimus, GDC-0077, Serabelisib, Taselisib, Taselisib + Fulvestrant(PIK3CA p.E545A)		GDC-0941, MK-2206(PIK3CA p.E545A)				LEVEL_1	CTCF p.ER21fs;HDAC6 p.E1209*;PIK3CA p.E545A	3	3
1800777	Luminal B (HER2-)	2															0	0
1800778	Luminal B (HER2-)	2				Alpelisib + Fulvestrant(PIK3CA p.H1047R)			Alpelisib, Buparlisib, Buparlisib + Fulvestrant, Copanlisib, Everolimus, GDC-0077, Serabelisib, Taselisib, Taselisib + Fulvestrant(PIK3CA p.H1047R)		GDC-0941, MK-2206(PIK3CA p.H1047R)				LEVEL_1	PIK3CA p.H1047R;PTEN p.H93N	2	2
1800784	Luminal B (HER2-)	2															0	0
1800785	Triple negative	2															0	0
1800786	HER2 positive	2														TP53 p.R248Q	0	1
1800793	Luminal B (HER2-)	2				Alpelisib + Fulvestrant(PIK3CA p.E726K)			Alpelisib, Buparlisib, Buparlisib + Fulvestrant, Copanlisib, Everolimus, GDC-0077, Serabelisib, Taselisib, Taselisib + Fulvestrant(PIK3CA p.E726K)		Everolimus, Temsirolimus(MTOR p.R1161*);GDC-0941, MK-2206(PIK3CA p.E726K);E7107, H3B-8800(SF3B1 p.K700E)				LEVEL_1	KDM1B ;MTOR p.R1161*;PIK3CA p.E726K;SF3B1 p.K700E	4	4
1800794	Luminal A	2						Everolimus(TSC2 p.P842Q)		Sirolimus(TSC2 p.P842Q)					LEVEL_2B	GNAS p.R187S;TSC2 p.P842Q	2	2
1800795	HER2 positive	2														TP53 p.R248W	0	1
1800797	Luminal B (HER2+)	2														TP53 p.R175H	0	1
1800799	Triple negative	2															0	0
1800802	Luminal B (HER2-)	2														NCOA1 p.E798*;PIKFYVE p.R662P	0	2
1800805	Luminal A	2															0	0
1800807	Luminal B (HER2-)	2														ARID2 p.R294*;ARID2 p.R294*	0	2
1800813	HER2 positive	2				Alpelisib + Fulvestrant(PIK3CA p.H1047R)			Alpelisib, Buparlisib, Buparlisib + Fulvestrant, Copanlisib, Everolimus, GDC-0077, Serabelisib, Taselisib, Taselisib + Fulvestrant(PIK3CA p.H1047R)		GDC-0941, MK-2206(PIK3CA p.H1047R)				LEVEL_1	PIK3CA p.H1047R	1	1
1800814	Luminal B (HER2+)	2														TP53 p.R273H	0	1
1800816	HER2 positive	2														ABL1 p.G250W;ABL1 p.G254W;ATR p.I774fs;NF2 p.Q324K	0	4
1800826	Luminal B (HER2-)	2				Alpelisib + Fulvestrant(PIK3CA p.V344G)			Alpelisib, Buparlisib, Buparlisib + Fulvestrant, Copanlisib, Everolimus, GDC-0077, Serabelisib, Taselisib, Taselisib + Fulvestrant(PIK3CA p.V344G)		GDC-0941, MK-2206(PIK3CA p.V344G)				LEVEL_1	PIK3CA p.V344G;TP53 p.E294*	2	2
1800831	Luminal B (HER2-)	2				Alpelisib + Fulvestrant(PIK3CA p.V344G);Alpelisib + Fulvestrant(PIK3CA p.H1047R)			Alpelisib, Buparlisib, Buparlisib + Fulvestrant, Copanlisib, Everolimus, GDC-0077, Serabelisib, Taselisib, Taselisib + Fulvestrant(PIK3CA p.V344G);Alpelisib, Buparlisib, Buparlisib + Fulvestrant, Copanlisib, Everolimus, GDC-0077, Serabelisib, Taselisib, Taselisib + Fulvestrant(PIK3CA p.H1047R)		GDC-0941, MK-2206(PIK3CA p.V344G);GDC-0941, MK-2206(PIK3CA p.H1047R)				LEVEL_1	ABL1 p.Y215F;PIK3CA p.V344G;PIK3CA p.H1047R	3	3
1800832	Luminal B (HER2-)	2									GSK126, UNC1999(ARID1A p.Q605*)				LEVEL_4	ARID1A p.Q605*;SPEN p.R702*	1	2
1800836	HER2 positive	2														TP53 p.Y163H	0	1
1800837	Luminal B (HER2-)	2				Alpelisib + Fulvestrant(PIK3CA p.H1047R)			Alpelisib, Buparlisib, Buparlisib + Fulvestrant, Copanlisib, Everolimus, GDC-0077, Serabelisib, Taselisib, Taselisib + Fulvestrant(PIK3CA p.H1047R)		GDC-0941, MK-2206(PIK3CA p.H1047R)				LEVEL_1	PIK3CA p.H1047R;TP53 p.H214R	2	2
1800838	HER2 positive	2															0	0
1800839	HER2 positive	2														TP53 p.R273H	0	1
1800841	Luminal A	2				Alpelisib + Fulvestrant(PIK3CA p.H1047R)			Alpelisib, Buparlisib, Buparlisib + Fulvestrant, Copanlisib, Everolimus, GDC-0077, Serabelisib, Taselisib, Taselisib + Fulvestrant(PIK3CA p.H1047R)		GDC-0941, MK-2206(PIK3CA p.H1047R)				LEVEL_1	ATP2B2 p.E1077*;FOXA1 p.R262H;PIK3CA p.H1047R	3	3
1800842	Luminal B (HER2-)	2				Alpelisib + Fulvestrant(PIK3CA p.H1047R)			Alpelisib, Buparlisib, Buparlisib + Fulvestrant, Copanlisib, Everolimus, GDC-0077, Serabelisib, Taselisib, Taselisib + Fulvestrant(PIK3CA p.H1047R)		GDC-0941, MK-2206(PIK3CA p.H1047R)				LEVEL_1	PIK3CA p.H1047R	1	1
1800845	Luminal B (HER2-)	2														NR1H4 p.E364K	0	1
1800846	Triple negative	2									Cobimetinib, Everolimus, Trametinib(NF1 p.R1846Q)				LEVEL_4	NF1 p.R1846Q	1	1
1800849	Triple negative	2															0	0
1800850	Luminal B (HER2-)	2														TP53 p.H179Q	0	1
1800851	HER2 positive	2															0	0
1800852	Luminal B (HER2-)	2				Alpelisib + Fulvestrant(PIK3CA p.N345K)			Alpelisib, Buparlisib, Buparlisib + Fulvestrant, Copanlisib, Everolimus, GDC-0077, Serabelisib, Taselisib, Taselisib + Fulvestrant(PIK3CA p.N345K)		GDC-0941, MK-2206(PIK3CA p.N345K)				LEVEL_1	DYRK1A p.S568*;ETV6 p.R369Q;PIK3CA p.N345K;TP53 p.R248Q	3	4
1800853	Triple negative	2															0	0
1800862	Luminal B (HER2-)	2															0	0
1800866	Luminal B (HER2-)	2															0	0
1800867	Luminal B (HER2-)	2															0	0
1800871	Luminal B (HER2-)	2				Alpelisib + Fulvestrant(PIK3CA p.H1047R)			Alpelisib, Buparlisib, Buparlisib + Fulvestrant, Copanlisib, Everolimus, GDC-0077, Serabelisib, Taselisib, Taselisib + Fulvestrant(PIK3CA p.H1047R)		GDC-0941, MK-2206(PIK3CA p.H1047R)				LEVEL_1	PIK3CA p.H1047R	1	1
1800872	Triple negative	2														TP53 p.R248Q	0	1
1800874	Triple negative	2															0	0
1800875	HER2 positive	2															0	0
1800877	Luminal B (HER2+)	2															0	0
1800879	Luminal B (HER2-)	2														CTCF p.TY24fs;GATA3	0	2
1800880	Triple negative	2															0	0
1800894	Luminal A	2							AZD5363, Everolimus(AKT1 p.E17K)						LEVEL_3A	AKT1 p.E17K;CBFB	1	2
1800900	Luminal B (HER2-)	2															0	0
1800901	HER2 positive	2				Alpelisib + Fulvestrant(PIK3CA p.H1047R)			Alpelisib, Buparlisib, Buparlisib + Fulvestrant, Copanlisib, Everolimus, GDC-0077, Serabelisib, Taselisib, Taselisib + Fulvestrant(PIK3CA p.H1047R)		GDC-0941, MK-2206(PIK3CA p.H1047R)				LEVEL_1	PIK3CA p.H1047R;TP53 p.R273H;TP53 p.R273H	3	3
1800905	Luminal B (HER2-)	2							AZD5363, Everolimus(AKT1 p.E17K)						LEVEL_3A	AKT1 p.E17K;CTCF p.S372F;GATA3	1	3
1800907	Luminal B (HER2-)	2															0	0
1800908	Luminal B (HER2-)	2															0	0
1800920	Luminal A	2				Alpelisib + Fulvestrant(PIK3CA p.H1047R)			Alpelisib, Buparlisib, Buparlisib + Fulvestrant, Copanlisib, Everolimus, GDC-0077, Serabelisib, Taselisib, Taselisib + Fulvestrant(PIK3CA p.H1047R)		GDC-0941, MK-2206(PIK3CA p.H1047R)				LEVEL_1	MAP3K1 ;PIK3CA p.H1047R;RUNX1 p.R80H	3	3
1800921	Luminal B (HER2-)	2															0	0
1800922	Luminal A	2														MYB p.N179D	0	1
1800923	Luminal B (HER2-)	2															0	0
1800929	Luminal B (HER2-)	2															0	0
1800931	Triple negative	2														TP53 p.C176R	0	1
1800932	Luminal B (HER2-)	2															0	0
1800934	Luminal B (HER2-)	2							AZD5363, Everolimus(AKT1 p.E17K)						LEVEL_3A	AKT1 p.E17K;GATA3 p.A314fs	1	2
1800935	Luminal B (HER2-)	2														CTCF p.KR493fs;FOXP1	0	2
1800943	Luminal B (HER2-)	2															0	0
1800945	Luminal A	2															0	0
1800950	Luminal B (HER2+)	2															0	0
1800951	Luminal B (HER2-)	2				Alpelisib + Fulvestrant(PIK3CA p.H1047R)			Alpelisib, Buparlisib, Buparlisib + Fulvestrant, Copanlisib, Everolimus, GDC-0077, Serabelisib, Taselisib, Taselisib + Fulvestrant(PIK3CA p.H1047R)		GDC-0941, MK-2206(PIK3CA p.H1047R)				LEVEL_1	PIK3CA p.H1047R	1	1
1800953	Luminal B (HER2-)	2															0	0
1800954	Luminal B (HER2-)	2				Alpelisib + Fulvestrant(PIK3CA p.H1047R)			Alpelisib, Buparlisib, Buparlisib + Fulvestrant, Copanlisib, Everolimus, GDC-0077, Serabelisib, Taselisib, Taselisib + Fulvestrant(PIK3CA p.H1047R)		GDC-0941, MK-2206(PIK3CA p.H1047R)				LEVEL_1	PIK3CA p.H1047R;PTPRD p.W1444L	2	2
1800955	Luminal B (HER2-)	2															0	0
1800956	Luminal B (HER2-)	2														FBXW7 p.G378*	0	1
1800957	Luminal B (HER2-)	2															0	0
1800958	Luminal B (HER2-)	2				Alpelisib + Fulvestrant(PIK3CA p.H1047R)			Alpelisib, Buparlisib, Buparlisib + Fulvestrant, Copanlisib, Everolimus, GDC-0077, Serabelisib, Taselisib, Taselisib + Fulvestrant(PIK3CA p.H1047R)		GDC-0941, MK-2206(PIK3CA p.H1047R)				LEVEL_1	PIK3CA p.H1047R	1	1
1800971	Luminal B (HER2-)	2															0	0
1800978	Luminal A	2				Alpelisib + Fulvestrant(PIK3CA p.V344M);Alpelisib + Fulvestrant(PIK3CA p.H1047R)			Alpelisib, Buparlisib, Buparlisib + Fulvestrant, Copanlisib, Everolimus, GDC-0077, Serabelisib, Taselisib, Taselisib + Fulvestrant(PIK3CA p.V344M);Alpelisib, Buparlisib, Buparlisib + Fulvestrant, Copanlisib, Everolimus, GDC-0077, Serabelisib, Taselisib, Taselisib + Fulvestrant(PIK3CA p.H1047R)		GDC-0941, MK-2206(PIK3CA p.V344M);GDC-0941, MK-2206(PIK3CA p.H1047R)				LEVEL_1	PIK3CA p.V344M;PIK3CA p.H1047R	2	2
1800979	Luminal B (HER2-)	2														MAP2K4 p.P326S	0	1
1800980	Luminal B (HER2+)	2				Alpelisib + Fulvestrant(PIK3CA p.H1047R)			Alpelisib, Buparlisib, Buparlisib + Fulvestrant, Copanlisib, Everolimus, GDC-0077, Serabelisib, Taselisib, Taselisib + Fulvestrant(PIK3CA p.H1047R)		GDC-0941, MK-2206(PIK3CA p.H1047R)				LEVEL_1	NTRK2 p.R792Q;PIK3CA p.H1047R	2	2
1800983	Triple negative	2															0	0
1800985	Luminal B (HER2-)	2														KMT2C p.S2860*;KMT2C p.K1827*	0	2
1800607	Luminal B (HER2-)	2															0	0
1800993	Luminal A	2									E7107, H3B-8800(SF3B1 p.K700E)				LEVEL_4	COL1A1 p.G1040S;SF3B1 p.K700E	1	2
1800995	Luminal A	2															0	0
1800996	Luminal B (HER2+)	2														TP53 p.E258*	0	1
1800998	Luminal A	2															0	0
1800999	HER2 positive	2															0	0
1801000	Luminal B (HER2+)	2															0	0
1801001	Luminal A	2															0	0
1801013	Luminal B (HER2+)	2														AXL p.Q293*;KAT8 ;KDM6A ;KIF26B p.E1446*;MAP3K13 p.L280F;PMS2 p.E44Q;TP53 p.Y220C	0	7
1801016	Luminal B (HER2-)	2				Alpelisib + Fulvestrant(PIK3CA p.H1047R)			Alpelisib, Buparlisib, Buparlisib + Fulvestrant, Copanlisib, Everolimus, GDC-0077, Serabelisib, Taselisib, Taselisib + Fulvestrant(PIK3CA p.H1047R)		GDC-0941, MK-2206(PIK3CA p.H1047R)				LEVEL_1	ERBB4 p.E542K;PIK3CA p.H1047R;TP53 p.H193P	3	3
1801019	Luminal B (HER2+)	2															0	0
1801023	Luminal B (HER2-)	2															0	0
1801030	Luminal A	2															0	0
1801031	HER2 positive	2														TP53 p.H193P	0	1
1801034	Luminal B (HER2-)	2															0	0
1801035	HER2 positive	2				Alpelisib + Fulvestrant(PIK3CA p.H1047R)			Alpelisib, Buparlisib, Buparlisib + Fulvestrant, Copanlisib, Everolimus, GDC-0077, Serabelisib, Taselisib, Taselisib + Fulvestrant(PIK3CA p.H1047R)		Cobimetinib, Everolimus, Trametinib(NF1 p.T1324N);GDC-0941, MK-2206(PIK3CA p.H1047R)				LEVEL_1	NF1 p.T1324N;PIK3CA p.H1047R;TP53 p.C275F	3	3
1800847	Luminal B (HER2-)	2															0	0
1800924	Luminal B (HER2-)	2								Nivolumab, Pembrolizumab(MSH2 p.Q718*)	E7107, H3B-8800(SF3B1 p.H662D)				LEVEL_3B	ABL1 p.D504N;MSH2 p.Q718*;MST1R p.E1121*;SF3B1 p.H662D	2	4
1800367	HER2 positive	2														ARID1A p.RRP1445fs;TP53	0	2
1801080	Luminal B (HER2-)	2															0	0
1801085	Luminal A	2															0	0
1801087	Luminal B (HER2-)	2															0	0
1801094	Luminal A	2														GNAS p.R187C	0	1
1801098	Luminal B (HER2-)	2															0	0
1801099	HER2 positive	2															0	0
1801105	Luminal B (HER2-)	2									GSK126, UNC1999(ARID1A p.E1619*)				LEVEL_4	ARID1A p.E1619*	1	1
1801108	Luminal B (HER2-)	2														PTEN p.A121E;PTEN p.G127E	0	2
1801115	Luminal B (HER2+)	2				Alpelisib + Fulvestrant(PIK3CA p.C420R)			Alpelisib, Buparlisib, Buparlisib + Fulvestrant, Copanlisib, Everolimus, GDC-0077, Serabelisib, Taselisib, Taselisib + Fulvestrant(PIK3CA p.C420R)		GDC-0941, MK-2206(PIK3CA p.C420R)				LEVEL_1	PIK3CA p.C420R	1	1
1801123	Luminal B (HER2-)	2															0	0
1801127	HER2 positive	2				Alpelisib + Fulvestrant(PIK3CA p.H1047R)			Alpelisib, Buparlisib, Buparlisib + Fulvestrant, Copanlisib, Everolimus, GDC-0077, Serabelisib, Taselisib, Taselisib + Fulvestrant(PIK3CA p.H1047R)		GDC-0941, MK-2206(PIK3CA p.H1047R)				LEVEL_1	PIK3CA p.H1047R	1	1
1801149	Luminal B (HER2+)	2															0	0
1801132	HER2 positive	2															0	0
1801133	Luminal B (HER2-)	2							AZD5363, Everolimus(AKT1 p.E17K)						LEVEL_3A	AKT1 p.E17K;MEN1	1	2
1801130	Luminal A	2				Alpelisib + Fulvestrant(PIK3CA p.H1047R)			Alpelisib, Buparlisib, Buparlisib + Fulvestrant, Copanlisib, Everolimus, GDC-0077, Serabelisib, Taselisib, Taselisib + Fulvestrant(PIK3CA p.H1047R)		GDC-0941, MK-2206(PIK3CA p.H1047R)				LEVEL_1	PIK3CA p.H1047R	1	1
1801137	Luminal B (HER2-)	2				Alpelisib + Fulvestrant(PIK3CA p.E542K)			AZD9496, Fulvestrant(ESR1 p.Y537C);Alpelisib, Buparlisib, Buparlisib + Fulvestrant, Copanlisib, Everolimus, GDC-0077, Serabelisib, Taselisib, Taselisib + Fulvestrant(PIK3CA p.E542K)		GSK126, UNC1999(ARID1A p.Q1491*);GDC-0941, MK-2206(PIK3CA p.E542K)				LEVEL_1	ARID1A p.Q1491*;ESR1 p.Y537C;PIK3CA p.E542K	3	3
1801134	Triple negative	2															0	0
1801146	Luminal B (HER2-)	2							AZD9496, Fulvestrant(ESR1 p.Y537C)						LEVEL_3A	ESR1 p.Y537C;GATA3 p.K347*	1	2
1801147	Luminal A	2									Trametinib(BRAF p.S602Y)				LEVEL_4	BRAF p.S602Y	1	1
1801041	Triple negative	2														TP53	0	1
1801046	HER2 positive	2				Alpelisib + Fulvestrant(PIK3CA p.H1047R)			Alpelisib, Buparlisib, Buparlisib + Fulvestrant, Copanlisib, Everolimus, GDC-0077, Serabelisib, Taselisib, Taselisib + Fulvestrant(PIK3CA p.H1047R)		GDC-0941, MK-2206(PIK3CA p.H1047R)				LEVEL_1	PIK3CA p.H1047R	1	1
1801047	Luminal A	2														RUNX1 p.A120D	0	1
1801044	Triple negative	2									Cobimetinib, Everolimus, Trametinib(NF1 p.V703I)				LEVEL_4	NF1 p.V703I;TP53	1	2
1801043	Luminal B (HER2-)	2														TP53 p.H193R	0	1
1801048	Luminal B (HER2-)	2															0	0
1801057	HER2 positive	2															0	0
1801052	Luminal B (HER2-)	2														TP53 p.Q165*	0	1
1801058	Luminal B (HER2+)	2														ARID2 p.Q613*;ATRX p.S1237*;ITGB4 p.E649*;KMT2C p.E3430*;SMAD4 p.Q270*;TP53 p.P278S	0	6
1801061	HER2 positive	2														TP53 p.H193R	0	1
1801071	Luminal B (HER2-)	2				Alpelisib + Fulvestrant(PIK3CA p.C407*)			Alpelisib, Buparlisib, Buparlisib + Fulvestrant, Copanlisib, Everolimus, GDC-0077, Serabelisib, Taselisib, Taselisib + Fulvestrant(PIK3CA p.C407*)		GDC-0941, MK-2206(PIK3CA p.C407*)				LEVEL_1	PIK3CA p.C407*	1	1
1801069	Luminal B (HER2-)	2														TP53 p.C176R	0	1
1801068	HER2 positive	2														TP53 p.R175H	0	1
1801067	Luminal B (HER2+)	2															0	0
1801065	Luminal A	2														CDKN1B p.M52fs	0	1
1801064	Luminal B (HER2+)	2															0	0
1801150	Luminal B (HER2+)	2														TP53 p.E286K	0	1
1801152	Luminal B (HER2+)	2														PTPRD p.G1707*	0	1
1801158	Luminal B (HER2-)	2							Apatinib, Lapatinib, Neratinib(ERBB2 p.S310F)	Ado-Trastuzumab Emtansine(ERBB2 p.S310F)					LEVEL_3A	ERBB2 p.S310F;SETD2	2	2
1801157	Luminal B (HER2+)	2						Brigatinib, Lorlatinib(ALK p.R401*)							LEVEL_2B	ALK p.R401*;KDR p.E850K;TBX3 p.H187fs	1	3
1801156	Triple negative	2									Cobimetinib, Everolimus, Trametinib(NF1 p.R681*)				LEVEL_4	NF1 p.R681*;TP53 p.Y107*	1	2
1801160	HER2 positive	2															0	0
1801164	Luminal B (HER2-)	2														TP53 p.Y163C	0	1
1801175	Luminal B (HER2-)	2														TP53 p.K132N	0	1
1801172	Other	2														ANKRD11 p.R1311*;CTCF p.R457L	0	2
1801168	Luminal A	2				Alpelisib + Fulvestrant(PIK3CA p.H1047L)			Alpelisib, Buparlisib, Buparlisib + Fulvestrant, Copanlisib, Everolimus, GDC-0077, Serabelisib, Taselisib, Taselisib + Fulvestrant(PIK3CA p.H1047L)		GDC-0941, MK-2206(PIK3CA p.H1047L)				LEVEL_1	PIK3CA p.H1047L	1	1
1801170	Luminal A	2							AZD5363, Everolimus(AKT1 p.E17K)						LEVEL_3A	AKT1 p.E17K	1	1
1801176	Triple negative	2														YAP1 p.Q17*	0	1
1801171	Luminal A	2									Everolimus, Temsirolimus(MTOR p.R2018Q)				LEVEL_4	MTOR p.R2018Q;PKD1 p.E2350K;TP53 p.R196*	1	3
1801212	Triple negative	2														TP53 p.R213*	0	1
1801240	Luminal B (HER2+)	2															0	0
1801235	Luminal A	2														TP53 p.H214R	0	1
1801237	Luminal B (HER2-)	2				Alpelisib + Fulvestrant(PIK3CA p.E726K)			Apatinib, Lapatinib, Neratinib(ERBB2 p.S310F);Alpelisib, Buparlisib, Buparlisib + Fulvestrant, Copanlisib, Everolimus, GDC-0077, Serabelisib, Taselisib, Taselisib + Fulvestrant(PIK3CA p.E726K)	Ado-Trastuzumab Emtansine(ERBB2 p.S310F)	GDC-0941, MK-2206(PIK3CA p.E726K)				LEVEL_1	CDH1 p.I650fs;EPHA3 p.R728*;ERBB2 p.S310F;ERBB3 p.G284R;PIK3CA p.E726K;TBX3 p.K175fs	5	6
1801253	Luminal B (HER2-)	2															0	0
1801256	Luminal B (HER2-)	2														TP53 p.I255F	0	1
1801214	Luminal B (HER2+)	2						Everolimus(TSC1 p.A611E)			GSK126, UNC1999(ARID1A p.Q1066*)				LEVEL_2B	ARID1A p.Q1066*;CUX1 ;JUN p.S63*;KDM5A p.Q529K;KIF26B p.S1913*;TP53 p.Q165*;TSC1 p.A611E	2	7
1900007	Triple negative	2														TP53 p.V157F	0	1
1900012	Luminal A	2														GATA3 p.P24Q;GATA3 ;NFKB1	0	3
1900013	Luminal B (HER2-)	2							AZD5363, Everolimus(AKT1 p.E17K)						LEVEL_3A	AKT1 p.E17K;MAP3K1 p.Q345*	1	2
1900010	HER2 positive	2									Cobimetinib, Everolimus, Trametinib(NF1 p.Q1515K)				LEVEL_4	NF1 p.Q1515K	1	1
1900016	Luminal B (HER2-)	2															0	0
1900022	HER2 positive	2														NCOR1 p.R580H;TP53	0	2
1900021	Luminal B (HER2-)	2															0	0
1900024	Luminal B (HER2+)	2															0	0
1900017	Luminal A	2															0	0
1900008	HER2 positive	2														TP53 p.E285K	0	1
1900046	Luminal B (HER2-)	2									GSK126, UNC1999(ARID1A p.Q708*)				LEVEL_4	ARID1A p.Q708*;CDH1 p.T199fs	1	2
1900047	Luminal B (HER2+)	2															0	0
1900052	Luminal B (HER2-)	2															0	0
1900054	Triple negative	2				Alpelisib + Fulvestrant(PIK3CA p.H1047R)			Alpelisib, Buparlisib, Buparlisib + Fulvestrant, Copanlisib, Everolimus, GDC-0077, Serabelisib, Taselisib, Taselisib + Fulvestrant(PIK3CA p.H1047R)		GDC-0941, MK-2206(PIK3CA p.H1047R)				LEVEL_1	PIK3CA p.H1047R;TP53 p.Y163C	2	2
1900055	Triple negative	2				Neratinib(EGFR p.L813R);Alpelisib + Fulvestrant(PIK3CA p.H1047R)		Afatinib, Dacomitinib, Erlotinib, Gefitinib, Icotinib, Osimertinib(EGFR p.L813R)	Alpelisib, Buparlisib, Buparlisib + Fulvestrant, Copanlisib, Everolimus, GDC-0077, Serabelisib, Taselisib, Taselisib + Fulvestrant(PIK3CA p.H1047R)		GDC-0941, MK-2206(PIK3CA p.H1047R)				LEVEL_1	CDH1 p.N56fs;EGFR p.L813R;PIK3CA p.H1047R;TP53 p.R175L	4	4
1900045	Luminal B (HER2-)	2				Alpelisib + Fulvestrant(PIK3CA p.H1047R)			Alpelisib, Buparlisib, Buparlisib + Fulvestrant, Copanlisib, Everolimus, GDC-0077, Serabelisib, Taselisib, Taselisib + Fulvestrant(PIK3CA p.H1047R)		GDC-0941, MK-2206(PIK3CA p.H1047R)				LEVEL_1	PIK3CA p.H1047R	1	1
1900039	Triple negative	2															0	0
1900033	Luminal B (HER2-)	2															0	0
1900018	Luminal B (HER2-)	2				Alpelisib + Fulvestrant(PIK3CA p.H1047R)			Alpelisib, Buparlisib, Buparlisib + Fulvestrant, Copanlisib, Everolimus, GDC-0077, Serabelisib, Taselisib, Taselisib + Fulvestrant(PIK3CA p.H1047R)		GDC-0941, MK-2206(PIK3CA p.H1047R)				LEVEL_1	PIK3CA p.H1047R	1	1
1900019	Triple negative	2														SIK2 p.G836*;TP53 p.R213*	0	2
1900020	Luminal B (HER2-)	2				Alpelisib + Fulvestrant(PIK3CA p.H1047R)			Alpelisib, Buparlisib, Buparlisib + Fulvestrant, Copanlisib, Everolimus, GDC-0077, Serabelisib, Taselisib, Taselisib + Fulvestrant(PIK3CA p.H1047R)		GDC-0941, MK-2206(PIK3CA p.H1047R)				LEVEL_1	PIK3CA p.H1047R	1	1
1900060	Luminal B (HER2-)	2				Alpelisib + Fulvestrant(PIK3CA p.P449T);Alpelisib + Fulvestrant(PIK3CA p.H1047R)			Alpelisib, Buparlisib, Buparlisib + Fulvestrant, Copanlisib, Everolimus, GDC-0077, Serabelisib, Taselisib, Taselisib + Fulvestrant(PIK3CA p.P449T);Alpelisib, Buparlisib, Buparlisib + Fulvestrant, Copanlisib, Everolimus, GDC-0077, Serabelisib, Taselisib, Taselisib + Fulvestrant(PIK3CA p.H1047R)		GDC-0941, MK-2206(PIK3CA p.P449T);GDC-0941, MK-2206(PIK3CA p.H1047R)				LEVEL_1	MLLT4 p.Q475*;PIK3CA p.P449T;PIK3CA p.H1047R;TP53	4	4
1900061	Other	2														TP53 p.C176S	0	1
1900058	Triple negative	2														TP53 p.R306*	0	1
1900057	Luminal B (HER2-)	2														GATA3	0	1
1900059	Luminal B (HER2-)	2															0	0
1900065	Triple negative	2															0	0
1900062	HER2 positive	2														TP53 p.E294*	0	1
1900071	Luminal B (HER2-)	2														TP53 p.R175H	0	1
1900072	HER2 positive	2															0	0
1900073	Luminal A	2				Alpelisib + Fulvestrant(PIK3CA p.H1047R)			Alpelisib, Buparlisib, Buparlisib + Fulvestrant, Copanlisib, Everolimus, GDC-0077, Serabelisib, Taselisib, Taselisib + Fulvestrant(PIK3CA p.H1047R)		GDC-0941, MK-2206(PIK3CA p.H1047R)				LEVEL_1	PIK3CA p.H1047R	1	1
1900076	Luminal B (HER2-)	2															0	0
1900079	Luminal B (HER2-)	2							AZD5363, Everolimus(AKT1 p.E17K)						LEVEL_3A	AKT1 p.E17K	1	1
1900080	Triple negative	2														FAM47C p.E201*;LPL p.Y148*	0	2
1900084	HER2 positive	2														TP53 p.R213*	0	1
1900085	Luminal B (HER2-)	2														LCK p.Q508*	0	1
1900100	Luminal B (HER2-)	2				Alpelisib + Fulvestrant(PIK3CA p.C420R)			Alpelisib, Buparlisib, Buparlisib + Fulvestrant, Copanlisib, Everolimus, GDC-0077, Serabelisib, Taselisib, Taselisib + Fulvestrant(PIK3CA p.C420R)		GDC-0941, MK-2206(PIK3CA p.C420R)				LEVEL_1	IGF1R p.G326S;IGF1R p.G326S;PIK3CA p.C420R	3	3
1900101	Luminal B (HER2-)	2							AZD5363, Everolimus(AKT1 p.E17K)						LEVEL_3A	AKT1 p.E17K	1	1
1900103	Triple negative	2														FAM47C p.*1036K	0	1
1900104	HER2 positive	2															0	0
1900095	Luminal B (HER2-)	2				Alpelisib + Fulvestrant(PIK3CA p.H1047R)			Alpelisib, Buparlisib, Buparlisib + Fulvestrant, Copanlisib, Everolimus, GDC-0077, Serabelisib, Taselisib, Taselisib + Fulvestrant(PIK3CA p.H1047R)		GDC-0941, MK-2206(PIK3CA p.H1047R)				LEVEL_1	PIK3CA p.H1047R	1	1
1900091	HER2 positive	2				Alpelisib + Fulvestrant(PIK3CA p.E726K)			Alpelisib, Buparlisib, Buparlisib + Fulvestrant, Copanlisib, Everolimus, GDC-0077, Serabelisib, Taselisib, Taselisib + Fulvestrant(PIK3CA p.E726K)		GDC-0941, MK-2206(PIK3CA p.E726K)				LEVEL_1	DNMT3A p.W217*;PIK3CA p.E726K;TP53 p.G266*	3	3
1900092	Luminal B (HER2+)	2															0	0
1900093	Triple negative	2														STK11 p.P217Q	0	1
1900087	Luminal B (HER2-)	2				Alpelisib + Fulvestrant(PIK3CA p.E726K)			Alpelisib, Buparlisib, Buparlisib + Fulvestrant, Copanlisib, Everolimus, GDC-0077, Serabelisib, Taselisib, Taselisib + Fulvestrant(PIK3CA p.E726K)		GDC-0941, MK-2206(PIK3CA p.E726K)				LEVEL_1	PIK3CA p.E726K	1	1
1900088	HER2 positive	2														RPTOR p.E129K;TP53 p.D281N;TP53 p.R248W	0	3
1900108	Luminal B (HER2+)	2															0	0
1900111	HER2 positive	2														TP53 p.Q192*	0	1
1900114	Other	2														TP53 p.R306*	0	1
1900116	HER2 positive	2														RB1 ;RB1	0	2
1900117	Luminal A	2														PTEN p.C124S	0	1
1900120	Luminal B (HER2-)	2															0	0
1900124	HER2 positive	2				Alpelisib + Fulvestrant(PIK3CA p.H1047R)			Alpelisib, Buparlisib, Buparlisib + Fulvestrant, Copanlisib, Everolimus, GDC-0077, Serabelisib, Taselisib, Taselisib + Fulvestrant(PIK3CA p.H1047R)		GDC-0941, MK-2206(PIK3CA p.H1047R)				LEVEL_1	PIK3CA p.H1047R	1	1
1900125	Luminal B (HER2-)	2							AZD5363, Everolimus(AKT1 p.E17K)						LEVEL_3A	AKT1 p.E17K	1	1
1900126	Luminal B (HER2-)	2				Alpelisib + Fulvestrant(PIK3CA p.N345K)			Alpelisib, Buparlisib, Buparlisib + Fulvestrant, Copanlisib, Everolimus, GDC-0077, Serabelisib, Taselisib, Taselisib + Fulvestrant(PIK3CA p.N345K)		GDC-0941, MK-2206(PIK3CA p.N345K)				LEVEL_1	CBFB p.R83*;PIK3CA p.N345K	2	2
1900127	Luminal A	2															0	0
1900129	Luminal B (HER2-)	2															0	0
1900130	Luminal B (HER2+)	2														TP53 p.H193R	0	1
1900131	Luminal B (HER2-)	2														TP53 p.R175H;USH2A p.S4830*	0	2
1900133	HER2 positive	2				Alpelisib + Fulvestrant(PIK3CA p.H1047R)			Alpelisib, Buparlisib, Buparlisib + Fulvestrant, Copanlisib, Everolimus, GDC-0077, Serabelisib, Taselisib, Taselisib + Fulvestrant(PIK3CA p.H1047R)		GDC-0941, MK-2206(PIK3CA p.H1047R)				LEVEL_1	CSNK2A1 p.Q290*;PIK3CA p.H1047R;TP53 p.R248Q	3	3
1900134	Luminal B (HER2-)	2				Alpelisib + Fulvestrant(PIK3CA p.E1037*)			AZD5363, Everolimus(AKT1 p.E17K);Alpelisib, Buparlisib, Buparlisib + Fulvestrant, Copanlisib, Everolimus, GDC-0077, Serabelisib, Taselisib, Taselisib + Fulvestrant(PIK3CA p.E1037*)		GDC-0941, MK-2206(PIK3CA p.E1037*)				LEVEL_1	AKT1 p.E17K;ARID2 p.G1617*;PIK3CA p.E1037*	3	3
1900135	Luminal A	2														GATA3	0	1
1900136	Luminal B (HER2+)	2				Alpelisib + Fulvestrant(PIK3CA p.E453K)			Alpelisib, Buparlisib, Buparlisib + Fulvestrant, Copanlisib, Everolimus, GDC-0077, Serabelisib, Taselisib, Taselisib + Fulvestrant(PIK3CA p.E453K)		GDC-0941, MK-2206(PIK3CA p.E453K)				LEVEL_1	MAP3K1 p.Q562*;PIK3CA p.E453K	2	2
1900140	Luminal A	2														CTCF ;SPEN p.S374*	0	2
1900143	Luminal B (HER2-)	2														TP53 p.H193R;TP53 p.V173M	0	2
1900147	Luminal B (HER2-)	2								Nivolumab, Pembrolizumab(MSH2 p.F58L)					LEVEL_3B	KMT2C p.Q4739*;MSH2 p.F58L	1	2
1900149	HER2 positive	2															0	0
1900153	HER2 positive	2															0	0
1900158	Luminal B (HER2+)	2				Alpelisib + Fulvestrant(PIK3CA p.E545G)			Alpelisib, Buparlisib, Buparlisib + Fulvestrant, Copanlisib, Everolimus, GDC-0077, Serabelisib, Taselisib, Taselisib + Fulvestrant(PIK3CA p.E545G)		GDC-0941, MK-2206(PIK3CA p.E545G)				LEVEL_1	PIK3CA p.E545G;TP53 p.V157F	2	2
1900159	Luminal A	2				Alpelisib + Fulvestrant(PIK3CA p.H1047R)			Alpelisib, Buparlisib, Buparlisib + Fulvestrant, Copanlisib, Everolimus, GDC-0077, Serabelisib, Taselisib, Taselisib + Fulvestrant(PIK3CA p.H1047R)		GDC-0941, MK-2206(PIK3CA p.H1047R)				LEVEL_1	PIK3CA p.H1047R	1	1
1900161	HER2 positive	2														TP53 p.Q317*	0	1
1900164	Triple negative	2															0	0
1900165	Luminal A	2				Alpelisib + Fulvestrant(PIK3CA p.H1047L)			Alpelisib, Buparlisib, Buparlisib + Fulvestrant, Copanlisib, Everolimus, GDC-0077, Serabelisib, Taselisib, Taselisib + Fulvestrant(PIK3CA p.H1047L)		GDC-0941, MK-2206(PIK3CA p.H1047L)				LEVEL_1	PIK3CA p.H1047L	1	1
1900167	Luminal B (HER2-)	2															0	0
1900169	Triple negative	2				Alpelisib + Fulvestrant(PIK3CA p.H1047R)			Alpelisib, Buparlisib, Buparlisib + Fulvestrant, Copanlisib, Everolimus, GDC-0077, Serabelisib, Taselisib, Taselisib + Fulvestrant(PIK3CA p.H1047R)		GDC-0941, MK-2206(PIK3CA p.H1047R)				LEVEL_1	PIK3CA p.H1047R	1	1
1900170	Triple negative	2							AZD5363, Everolimus(AKT1 p.E17K)						LEVEL_3A	AKT1 p.E17K;EPAS1 p.Q638*;HIST1H3B p.E98*;LCK p.S166L;PIKFYVE p.Q78*;TP53 p.R175H	1	6
1900172	Triple negative	2														ARID1A p.-760fs	0	1
1900173	Luminal B (HER2-)	2														CACNA1D p.A376V	0	1
1900175	Luminal A	2									G007-LK, G244-LM, JW55(APC p.S317*)				LEVEL_4	APC p.S317*;GATA3	1	2
1900176	HER2 positive	2															0	0
1900177	Triple negative	2														PTPRD p.G1825R	0	1
1900178	HER2 positive	2														NFKB1 ;TP53 p.R196*	0	2
1900179	Triple negative	2								Cobimetinib, Trametinib(MAP2K1 p.P130H)					LEVEL_3B	MAP2K1 p.P130H;TP53 p.Y163C	1	2
1900182	Luminal B (HER2+)	2				Alpelisib + Fulvestrant(PIK3CA p.H1047R)			Alpelisib, Buparlisib, Buparlisib + Fulvestrant, Copanlisib, Everolimus, GDC-0077, Serabelisib, Taselisib, Taselisib + Fulvestrant(PIK3CA p.H1047R)		GDC-0941, MK-2206(PIK3CA p.H1047R)				LEVEL_1	PIK3CA p.H1047R	1	1
1900184	Luminal B (HER2-)	2				Alpelisib + Fulvestrant(PIK3CA p.H1047R)			Alpelisib, Buparlisib, Buparlisib + Fulvestrant, Copanlisib, Everolimus, GDC-0077, Serabelisib, Taselisib, Taselisib + Fulvestrant(PIK3CA p.H1047R)		GDC-0941, MK-2206(PIK3CA p.H1047R)				LEVEL_1	PIK3CA p.H1047R;TP53 p.Q192*	2	2
1900191	HER2 positive	2														TP53	0	1
1900186	Luminal B (HER2-)	2														KDM5A p.E344*	0	1
1900197	Luminal B (HER2-)	2														ERBB3 p.R667H;JAK1 p.Q124*	0	2
1900200	Luminal B (HER2-)	2															0	0
1900201	Luminal B (HER2+)	2				Alpelisib + Fulvestrant(PIK3CA p.G1049R)			Alpelisib, Buparlisib, Buparlisib + Fulvestrant, Copanlisib, Everolimus, GDC-0077, Serabelisib, Taselisib, Taselisib + Fulvestrant(PIK3CA p.G1049R)		GDC-0941, MK-2206(PIK3CA p.G1049R)				LEVEL_1	PIK3CA p.G1049R;RUNX1 p.R177*	2	2
1900203	Other	2				Alpelisib + Fulvestrant(PIK3CA p.H1047R)			Alpelisib, Buparlisib, Buparlisib + Fulvestrant, Copanlisib, Everolimus, GDC-0077, Serabelisib, Taselisib, Taselisib + Fulvestrant(PIK3CA p.H1047R)		Cobimetinib, Everolimus, Trametinib(NF1 p.Q2002*);GDC-0941, MK-2206(PIK3CA p.H1047R)				LEVEL_1	ATRX p.E259*;CBFB p.E144*;NF1 p.Q2002*;PIK3CA p.H1047R;TP53 p.H193R	4	5
1900204	Luminal A	2															0	0
1900206	Luminal B (HER2-)	2				Alpelisib + Fulvestrant(PIK3CA p.N345K);Alpelisib + Fulvestrant(PIK3CA p.G1049R)			Alpelisib, Buparlisib, Buparlisib + Fulvestrant, Copanlisib, Everolimus, GDC-0077, Serabelisib, Taselisib, Taselisib + Fulvestrant(PIK3CA p.N345K);Alpelisib, Buparlisib, Buparlisib + Fulvestrant, Copanlisib, Everolimus, GDC-0077, Serabelisib, Taselisib, Taselisib + Fulvestrant(PIK3CA p.G1049R)		GDC-0941, MK-2206(PIK3CA p.N345K);GDC-0941, MK-2206(PIK3CA p.G1049R)				LEVEL_1	KMT2C p.Q3821*;MAP3K6 p.D598N;PIK3CA p.N345K;PIK3CA p.G1049R;TP53	5	5
1900211	Luminal B (HER2-)	2															0	0
1900213	Triple negative	2				Alpelisib + Fulvestrant(PIK3CA p.H1047R)			Alpelisib, Buparlisib, Buparlisib + Fulvestrant, Copanlisib, Everolimus, GDC-0077, Serabelisib, Taselisib, Taselisib + Fulvestrant(PIK3CA p.H1047R)		GDC-0941, MK-2206(PIK3CA p.H1047R)				LEVEL_1	PIK3CA p.H1047R;TP53 p.R273H	2	2
1900219	Luminal B (HER2-)	2														GATA3 ;KMT2B p.G1211*	0	2
1900220	Luminal B (HER2-)	2															0	0
1900262	Luminal B (HER2-)	2														KMT2C p.R2066*	0	1
1900218	Luminal B (HER2-)	2							AZD9496, Fulvestrant(ESR1 p.D538G)		AZD4547, BGJ398, Debio1347, Erdafitinib(FGFR2 p.N550K)				LEVEL_3A	ESR1 p.D538G;FGFR2 p.N550K	2	2
1900221	Luminal A	2														CBFB p.ER89fs	0	1
1900245	Luminal A	2															0	0
1900247	Luminal A	2														CDH1 p.P201fs	0	1
1900248	Luminal B (HER2-)	2															0	0
1900249	HER2 positive	2														TP53 p.R306*	0	1
1900250	Triple negative	2															0	0
1900253	Luminal B (HER2-)	2															0	0
1900241	Luminal B (HER2-)	2									GSK126, UNC1999(ARID1A p.R1461*)				LEVEL_4	ARID1A p.R1461*;JAK3 p.E252K;MAPK3 p.R58Q	1	3
1900242	Luminal B (HER2-)	2															0	0
1900239	Luminal A	2						AZD-8330, BI 847325, CI-1040, PD-0325901, Pimasertib, Refametinib, RO5126766, Selumetinib, TAK-733(KRAS p.G12V)			Binimetinib, Cobimetinib, Trametinib(KRAS p.G12V)	Cetuximab, Panitumumab(KRAS p.G12V)			LEVEL_2B	KRAS p.G12V	1	1
1900229	Triple negative	2															0	0
1900232	Luminal A	2				Alpelisib + Fulvestrant(PIK3CA p.H1047R)			Alpelisib, Buparlisib, Buparlisib + Fulvestrant, Copanlisib, Everolimus, GDC-0077, Serabelisib, Taselisib, Taselisib + Fulvestrant(PIK3CA p.H1047R)		GDC-0941, MK-2206(PIK3CA p.H1047R)				LEVEL_1	MMP14 p.P205Q;NTRK1 p.W266*;PIK3CA p.H1047R	3	3
1900233	Triple negative	2														PLK3 p.S126*	0	1
1900234	Luminal A	2				Alpelisib + Fulvestrant(PIK3CA p.H1047R)			Alpelisib, Buparlisib, Buparlisib + Fulvestrant, Copanlisib, Everolimus, GDC-0077, Serabelisib, Taselisib, Taselisib + Fulvestrant(PIK3CA p.H1047R)		GDC-0941, MK-2206(PIK3CA p.H1047R)				LEVEL_1	PIK3CA p.H1047R	1	1
1900223	Luminal B (HER2-)	2															0	0
1900224	Luminal B (HER2+)	2				Alpelisib + Fulvestrant(PIK3CA p.E726K);Alpelisib + Fulvestrant(PIK3CA p.H1047R)			Alpelisib, Buparlisib, Buparlisib + Fulvestrant, Copanlisib, Everolimus, GDC-0077, Serabelisib, Taselisib, Taselisib + Fulvestrant(PIK3CA p.E726K);Alpelisib, Buparlisib, Buparlisib + Fulvestrant, Copanlisib, Everolimus, GDC-0077, Serabelisib, Taselisib, Taselisib + Fulvestrant(PIK3CA p.H1047R)		GDC-0941, MK-2206(PIK3CA p.E726K);GDC-0941, MK-2206(PIK3CA p.H1047R)				LEVEL_1	PIK3CA p.E726K;PIK3CA p.H1047R	2	2
1900226	Luminal B (HER2-)	2														TP53 p.H193Y	0	1
1900227	Luminal A	2							Apatinib, Lapatinib, Neratinib(ERBB2 p.L869R)	Ado-Trastuzumab Emtansine(ERBB2 p.L869R)					LEVEL_3A	ERBB2 p.L869R	1	1
1900228	Luminal B (HER2-)	2														ARID1A p.H203fs;MLLT4 p.R1051H	0	2
1900267	HER2 positive	2															0	0
1900273	HER2 positive	2															0	0
1900264	Luminal A	2															0	0
1900271	Luminal B (HER2-)	2															0	0
1900263	Triple negative	2														TP53 p.F134L	0	1
1900265	Triple negative	2				Alpelisib + Fulvestrant(PIK3CA p.P449T)		Imatinib(PDGFRA )	Alpelisib, Buparlisib, Buparlisib + Fulvestrant, Copanlisib, Everolimus, GDC-0077, Serabelisib, Taselisib, Taselisib + Fulvestrant(PIK3CA p.P449T)		GDC-0941, MK-2206(PIK3CA p.P449T)				LEVEL_1	GNAS p.S142*;ITGB3 p.A335V;JAK2 p.Q572*;PDGFRA ;PIK3CA p.P449T;PRKCE ;PTEN p.Q245*;PTPN22 p.D67N;TEC p.S368*;TP53 p.Y163C	4	10
1900266	Luminal A	2														MAP3K1 p.E1294K	0	1
1900255	Luminal B (HER2+)	2				Alpelisib + Fulvestrant(PIK3CA p.H1047R)			Alpelisib, Buparlisib, Buparlisib + Fulvestrant, Copanlisib, Everolimus, GDC-0077, Serabelisib, Taselisib, Taselisib + Fulvestrant(PIK3CA p.H1047R)		GDC-0941, MK-2206(PIK3CA p.H1047R)				LEVEL_1	PIK3CA p.H1047R	1	1
1900256	Luminal B (HER2+)	2															0	0
1900278	HER2 positive	2				Alpelisib + Fulvestrant(PIK3CA p.H1047R)			Alpelisib, Buparlisib, Buparlisib + Fulvestrant, Copanlisib, Everolimus, GDC-0077, Serabelisib, Taselisib, Taselisib + Fulvestrant(PIK3CA p.H1047R)		GDC-0941, MK-2206(PIK3CA p.H1047R)				LEVEL_1	PIK3CA p.H1047R;TP53 p.Y220C	2	2
1900275	Triple negative	2														FOXP1 p.G39R;TP53 p.V173M	0	2
1900276	Luminal B (HER2+)	2									AZD6738, KU-0060648, NU7441, Olaparib, VE-821(ATM p.G2925S)				LEVEL_4	ATM p.G2925S	1	1
1900280	Luminal B (HER2-)	2				Alpelisib + Fulvestrant(PIK3CA p.R38S)			AZD9496, Fulvestrant(ESR1 p.D538G);Alpelisib, Buparlisib, Buparlisib + Fulvestrant, Copanlisib, Everolimus, GDC-0077, Serabelisib, Taselisib, Taselisib + Fulvestrant(PIK3CA p.R38S)		GDC-0941, MK-2206(PIK3CA p.R38S)				LEVEL_1	ESR1 p.D538G;PIK3CA p.R38S	2	2
1900281	Luminal B (HER2+)	2														MAP2K4 p.Q142*;TP53 p.G245D	0	2
1900283	Luminal A	2															0	0
1900286	HER2 positive	2														TP53 p.E285K	0	1
1900287	Luminal B (HER2-)	2				Alpelisib + Fulvestrant(PIK3CA p.H1047R)			Alpelisib, Buparlisib, Buparlisib + Fulvestrant, Copanlisib, Everolimus, GDC-0077, Serabelisib, Taselisib, Taselisib + Fulvestrant(PIK3CA p.H1047R)		GDC-0941, MK-2206(PIK3CA p.H1047R)				LEVEL_1	PIK3CA p.H1047R	1	1
1900290	Triple negative	2														PTEN p.G129*	0	1
1900293	Triple negative	2															0	0
1900294	Luminal B (HER2+)	2				Alpelisib + Fulvestrant(PIK3CA p.H1047R)			Alpelisib, Buparlisib, Buparlisib + Fulvestrant, Copanlisib, Everolimus, GDC-0077, Serabelisib, Taselisib, Taselisib + Fulvestrant(PIK3CA p.H1047R)		GDC-0941, MK-2206(PIK3CA p.H1047R)				LEVEL_1	CDKN1B p.S138*;PIK3CA p.H1047R	2	2
1900295	Triple negative	2														TP53 p.V173M	0	1
1900298	Luminal B (HER2+)	2														TP53 p.H193R	0	1
1900300	Triple negative	2				Alpelisib + Fulvestrant(PIK3CA p.H1047L)			Alpelisib, Buparlisib, Buparlisib + Fulvestrant, Copanlisib, Everolimus, GDC-0077, Serabelisib, Taselisib, Taselisib + Fulvestrant(PIK3CA p.H1047L)		GDC-0941, MK-2206(PIK3CA p.H1047L)				LEVEL_1	PIK3CA p.H1047L;TP53 p.M246R	2	2
1900303	Luminal B (HER2-)	2															0	0
1900292	Luminal B (HER2+)	2															0	0
1900309	HER2 positive	2														ANKRD11 p.E1436fs;BCR p.Q216*	0	2
1900274	HER2 positive	2															0	0
1900316	Luminal B (HER2-)	2															0	0
1900317	Luminal B (HER2+)	2															0	0
1900319	Luminal B (HER2-)	2				Alpelisib + Fulvestrant(PIK3CA p.H1047R)			Alpelisib, Buparlisib, Buparlisib + Fulvestrant, Copanlisib, Everolimus, GDC-0077, Serabelisib, Taselisib, Taselisib + Fulvestrant(PIK3CA p.H1047R)		GDC-0941, MK-2206(PIK3CA p.H1047R)				LEVEL_1	PIK3CA p.H1047R	1	1
1900326	Luminal B (HER2-)	2														TP53 p.C176F	0	1
1900314	Triple negative	2														TP53	0	1
1900328	Luminal B (HER2-)	2														TP53 p.Y220C	0	1
1900334	Triple negative	2														PTEN p.D92E	0	1
1900339	Luminal B (HER2-)	2														PRKCB p.E14*	0	1
1900341	Triple negative	2														BRCA1 p.S1007fs;PRKCD p.F452I;TP53 p.R342*	0	3
1900342	Luminal B (HER2+)	2					Olaparib, Talazoparib(BRCA1 p.Q667*)	Niraparib, Rucaparib(BRCA1 p.Q667*)							LEVEL_2A	BRCA1 p.Q667*;TP53 p.C238S	2	2
1900345	Luminal B (HER2-)	2							AZD5363, Everolimus(AKT1 p.E17K)						LEVEL_3A	AKT1 p.E17K	1	1
1900346	Luminal B (HER2+)	2														CDH1 p.I135fs	0	1
1900348	Luminal A	2														AFF3	0	1
1900349	Luminal B (HER2-)	2															0	0
1900353	Luminal B (HER2+)	2				Alpelisib + Fulvestrant(PIK3CA p.H1047R)			Alpelisib, Buparlisib, Buparlisib + Fulvestrant, Copanlisib, Everolimus, GDC-0077, Serabelisib, Taselisib, Taselisib + Fulvestrant(PIK3CA p.H1047R)		GDC-0941, MK-2206(PIK3CA p.H1047R)				LEVEL_1	PIK3CA p.H1047R	1	1
1900359	Luminal B (HER2-)	2				Alpelisib + Fulvestrant(PIK3CA p.E365K);Alpelisib + Fulvestrant(PIK3CA p.H1047L)			Alpelisib, Buparlisib, Buparlisib + Fulvestrant, Copanlisib, Everolimus, GDC-0077, Serabelisib, Taselisib, Taselisib + Fulvestrant(PIK3CA p.E365K);Alpelisib, Buparlisib, Buparlisib + Fulvestrant, Copanlisib, Everolimus, GDC-0077, Serabelisib, Taselisib, Taselisib + Fulvestrant(PIK3CA p.H1047L)		GSK126, UNC1999(ARID1A p.Q1458*);GDC-0941, MK-2206(PIK3CA p.E365K);GDC-0941, MK-2206(PIK3CA p.H1047L)				LEVEL_1	ARID1A p.Q1458*;KMT2B p.S2386*;MAP2K4 ;MAP3K1 p.S810*;PIK3CA p.E365K;PIK3CA p.H1047L	6	6
1900366	Triple negative	2							AZD5363, Everolimus(AKT1 p.E17K);AZD9496, Fulvestrant(ESR1 p.M528I)						LEVEL_3A	AKT1 p.E17K;ESR1 p.M528I;NFKB1 ;NOS2	2	4
1900367	Luminal B (HER2-)	2															0	0
1900368	Luminal B (HER2-)	2															0	0
1900369	Luminal B (HER2-)	2														GATA3	0	1
1900372	HER2 positive	2															0	0
1900373	Luminal B (HER2+)	2														TP53 p.R248Q	0	1
1900374	Luminal A	2							AZD5363, Everolimus(AKT1 p.E17K)						LEVEL_3A	AKT1 p.E17K;CTCF p.E87*;GATA3 ;MLLT4 p.E1076*	1	4
1900380	Luminal B (HER2-)	2				Alpelisib + Fulvestrant(PIK3CA p.E545K)			Alpelisib, Buparlisib, Buparlisib + Fulvestrant, Copanlisib, Everolimus, GDC-0077, Serabelisib, Taselisib, Taselisib + Fulvestrant(PIK3CA p.E545K)		GDC-0941, MK-2206(PIK3CA p.E545K)				LEVEL_1	PIK3CA p.E545K;PTEN p.Y178fs	2	2
1900381	Luminal B (HER2-)	2									E7107, H3B-8800(SF3B1 p.K700E)				LEVEL_4	SF3B1 p.K700E	1	1
1900360	Luminal B (HER2-)	2															0	0
1800018	Luminal B (HER2-)	1	Epirubicin+Cyclophosphamide/dose-dense Epirubicin+Cyclophosphamide-Docetaxel/dose-dense Docetaxel													NFKB1 ;PRKCG p.Y286*	0	2
1800021	Triple negative	1	Epirubicin+Cyclophosphamide/dose-dense Epirubicin+Cyclophosphamide-Docetaxel/dose-dense Docetaxel			Alpelisib + Fulvestrant(PIK3CA p.H1047R)			Alpelisib, Buparlisib, Buparlisib + Fulvestrant, Copanlisib, Everolimus, GDC-0077, Serabelisib, Taselisib, Taselisib + Fulvestrant(PIK3CA p.H1047R)		GDC-0941, MK-2206(PIK3CA p.H1047R)				LEVEL_1	PIK3CA p.H1047R;PIKFYVE p.R320C;TP53 p.H214R	3	3
1800026	Luminal B (HER2-)	1	Epirubicin+Cyclophosphamide/dose-dense Epirubicin+Cyclophosphamide-Docetaxel/dose-dense Docetaxel														0	0
1800027	Triple negative	1	Epirubicin+Cyclophosphamide/dose-dense Epirubicin+Cyclophosphamide-Docetaxel/dose-dense Docetaxel													MAST2 p.T490R	0	1
1800032	Luminal B (HER2+)	1															0	0
1800033	HER2 positive	1	Docetaxel/Paclitaxel+Carboplatin+Herceptin													CDH1 p.E336D;NF2 p.P252H;TP53	0	3
1800034	Triple negative	1	Vinorelbine+Epirubicin													MDM2 p.E142*	0	1
1800037	Luminal B (HER2+)	1	Docetaxel/Paclitaxel+Carboplatin+Herceptin													ATM p.R62fs	0	1
1800038	Luminal B (HER2+)	1														TP53 p.P278T	0	1
1800039	Triple negative	1				Alpelisib + Fulvestrant(PIK3CA p.H1047R)			Alpelisib, Buparlisib, Buparlisib + Fulvestrant, Copanlisib, Everolimus, GDC-0077, Serabelisib, Taselisib, Taselisib + Fulvestrant(PIK3CA p.H1047R)		GDC-0941, MK-2206(PIK3CA p.H1047R)				LEVEL_1	PIK3CA p.H1047R	1	1
1800042	Luminal B (HER2+)	1	Docetaxel/Paclitaxel+Carboplatin+Herceptin			Alpelisib + Fulvestrant(PIK3CA p.H1047R)			Alpelisib, Buparlisib, Buparlisib + Fulvestrant, Copanlisib, Everolimus, GDC-0077, Serabelisib, Taselisib, Taselisib + Fulvestrant(PIK3CA p.H1047R)		GDC-0941, MK-2206(PIK3CA p.H1047R)				LEVEL_1	PIK3CA p.H1047R	1	1
1800043	Luminal B (HER2+)	1	Docetaxel/Paclitaxel+Carboplatin+Herceptin			Alpelisib + Fulvestrant(PIK3CA p.E545G)			Alpelisib, Buparlisib, Buparlisib + Fulvestrant, Copanlisib, Everolimus, GDC-0077, Serabelisib, Taselisib, Taselisib + Fulvestrant(PIK3CA p.E545G)		Cobimetinib, Everolimus, Trametinib(NF1 p.R1241*);GDC-0941, MK-2206(PIK3CA p.E545G)				LEVEL_1	NF1 p.R1241*;PIK3CA p.E545G;SMAD4 p.P130L	3	3
1800051	Luminal B (HER2-)	1	Epirubicin+Cyclophosphamide/dose-dense Epirubicin+Cyclophosphamide-Docetaxel/dose-dense Docetaxel													NOS2	0	1
1800053	Luminal B (HER2-)	1	Epirubicin+Cyclophosphamide/dose-dense Epirubicin+Cyclophosphamide-Docetaxel/dose-dense Docetaxel			Alpelisib + Fulvestrant(PIK3CA p.H1047R)			Alpelisib, Buparlisib, Buparlisib + Fulvestrant, Copanlisib, Everolimus, GDC-0077, Serabelisib, Taselisib, Taselisib + Fulvestrant(PIK3CA p.H1047R)		GDC-0941, MK-2206(PIK3CA p.H1047R)				LEVEL_1	PIK3CA p.H1047R	1	1
1800054	Luminal B (HER2+)	1	Docetaxel/Paclitaxel+Carboplatin+Herceptin													KDM6A p.Q670*	0	1
1800056	Luminal A	1	Epirubicin+Cyclophosphamide/dose-dense Epirubicin			Alpelisib + Fulvestrant(PIK3CA p.E453K);Alpelisib + Fulvestrant(PIK3CA p.H1047L)			Alpelisib, Buparlisib, Buparlisib + Fulvestrant, Copanlisib, Everolimus, GDC-0077, Serabelisib, Taselisib, Taselisib + Fulvestrant(PIK3CA p.E453K);Alpelisib, Buparlisib, Buparlisib + Fulvestrant, Copanlisib, Everolimus, GDC-0077, Serabelisib, Taselisib, Taselisib + Fulvestrant(PIK3CA p.H1047L)		GDC-0941, MK-2206(PIK3CA p.E453K);GDC-0941, MK-2206(PIK3CA p.H1047L);E7107, H3B-8800(SF3B1 p.K700E)				LEVEL_1	DNMT3A p.R375*;PDGFRB p.R597L;PIK3CA p.E453K;PIK3CA p.H1047L;SF3B1 p.K700E	5	5
1800057	Luminal B (HER2+)	1	Docetaxel/Paclitaxel+Carboplatin+Herceptin								GSK126, UNC1999(ARID1A p.Q1142*)				LEVEL_4	ARID1A p.Q1142*;TP53 p.E336*;TP53 p.G245D	1	3
1800058	Luminal B (HER2-)	1	Epirubicin+Cyclophosphamide/dose-dense Epirubicin+Cyclophosphamide-Docetaxel/dose-dense Docetaxel						AZD5363, Everolimus(AKT1 p.F55Y)						LEVEL_3A	AKT1 p.F55Y;MEN1 p.W436*	1	2
1800059	Luminal A	1	Epirubicin+Cyclophosphamide/dose-dense Epirubicin								GSK126, UNC1999(ARID1A p.Q1142*)				LEVEL_4	ARID1A p.Q1142*	1	1
1800070	Luminal B (HER2+)	1	Docetaxel/Paclitaxel+Carboplatin+Herceptin														0	0
1800072	Triple negative	1	Vinorelbine+Epirubicin													TP53 p.M246V	0	1
1800075	Luminal B (HER2-)	1	Epirubicin+Cyclophosphamide/dose-dense Epirubicin			Alpelisib + Fulvestrant(PIK3CA p.H1047R)			Alpelisib, Buparlisib, Buparlisib + Fulvestrant, Copanlisib, Everolimus, GDC-0077, Serabelisib, Taselisib, Taselisib + Fulvestrant(PIK3CA p.H1047R)		GDC-0941, MK-2206(PIK3CA p.H1047R)				LEVEL_1	PIK3CA p.H1047R;RUNX1 p.R142fs	2	2
1800084	Luminal B (HER2-)	1	Epirubicin+Cyclophosphamide/dose-dense Epirubicin+Cyclophosphamide-Docetaxel/dose-dense Docetaxel													WHSC1L1 p.Q1366*	0	1
1800085	Triple negative	1	Paclitaxel+Epirubicin														0	0
1800086	HER2 positive	1														TP53 p.M246V	0	1
1800087	Luminal B (HER2+)	1	Docetaxel/Paclitaxel+Carboplatin+Herceptin				Olaparib, Talazoparib(BRCA2 )	Niraparib, Rucaparib(BRCA2 )							LEVEL_2A	BRCA2 ;PAK1 p.R258*	2	2
1800092	Luminal B (HER2-)	1	Paclitaxel+Epirubicin														0	0
1800093	Luminal B (HER2-)	1	Epirubicin+Cyclophosphamide/dose-dense Epirubicin+Cyclophosphamide-Docetaxel/dose-dense Docetaxel			Alpelisib + Fulvestrant(PIK3CA p.E545Q)			Alpelisib, Buparlisib, Buparlisib + Fulvestrant, Copanlisib, Everolimus, GDC-0077, Serabelisib, Taselisib, Taselisib + Fulvestrant(PIK3CA p.E545Q)		GDC-0941, MK-2206(PIK3CA p.E545Q)				LEVEL_1	PIK3CA p.E545Q	1	1
1800095	Luminal B (HER2-)	1	Docetaxel+Carboplatin														0	0
1800096	Luminal B (HER2+)	1	Docetaxel/Paclitaxel+Carboplatin+Herceptin													TP53 p.G245D;TP53 p.C238Y	0	2
1800097	Luminal B (HER2-)	1	Epirubicin+Cyclophosphamide/dose-dense Epirubicin+Cyclophosphamide-Docetaxel/dose-dense Docetaxel														0	0
1800098	Luminal B (HER2-)	1	Epirubicin+Cyclophosphamide/dose-dense Epirubicin+Cyclophosphamide-Docetaxel/dose-dense Docetaxel						AZD5363, Everolimus(AKT1 p.E17K)						LEVEL_3A	AKT1 p.E17K;TP53 p.G245D	1	2
1800100	Luminal B (HER2-)	1	Epirubicin+Cyclophosphamide/dose-dense Epirubicin													TP53 p.V157F	0	1
1800108	HER2 positive	1	Docetaxel/Paclitaxel+Carboplatin+Herceptin													TP53 p.W91*	0	1
1800110	Luminal B (HER2+)	1	Docetaxel/Paclitaxel+Carboplatin+Herceptin														0	0
1800111	HER2 positive	1	Docetaxel/Paclitaxel+Carboplatin+Herceptin			Alpelisib + Fulvestrant(PIK3CA p.H1047R)			Alpelisib, Buparlisib, Buparlisib + Fulvestrant, Copanlisib, Everolimus, GDC-0077, Serabelisib, Taselisib, Taselisib + Fulvestrant(PIK3CA p.H1047R)		GDC-0941, MK-2206(PIK3CA p.H1047R)				LEVEL_1	PIK3CA p.H1047R	1	1
1800112	Luminal B (HER2+)	1	Docetaxel/Paclitaxel+Carboplatin+Herceptin													FGR p.E328K;GPS2 p.S167*;RYR2 p.S3349*;TP53 p.R280K	0	4
1800121	Luminal B (HER2-)	1	Epirubicin+Cyclophosphamide/dose-dense Epirubicin+Cyclophosphamide-Docetaxel/dose-dense Docetaxel														0	0
1800122	Luminal B (HER2-)	1	Epirubicin+Cyclophosphamide/dose-dense Epirubicin			Alpelisib + Fulvestrant(PIK3CA p.H1047R)			Apatinib, Lapatinib, Neratinib(ERBB2 p.V777L);Alpelisib, Buparlisib, Buparlisib + Fulvestrant, Copanlisib, Everolimus, GDC-0077, Serabelisib, Taselisib, Taselisib + Fulvestrant(PIK3CA p.H1047R)	Ado-Trastuzumab Emtansine(ERBB2 p.V777L)	GDC-0941, MK-2206(PIK3CA p.H1047R)				LEVEL_1	ERBB2 p.V777L;PIK3CA p.H1047R	2	2
1800123	HER2 positive	1															0	0
1800126	Luminal B (HER2-)	1														ALDH1A1 p.A258D;TP53 p.R248W	0	2
1800128	Luminal B (HER2-)	1	Epirubicin+Cyclophosphamide/dose-dense Epirubicin+Cyclophosphamide-Docetaxel/dose-dense Docetaxel														0	0
1800136	HER2 positive	1															0	0
1800139	Luminal B (HER2+)	1	Docetaxel/Paclitaxel+Carboplatin+Herceptin														0	0
1800140	Luminal B (HER2+)	1	Docetaxel/Paclitaxel+Carboplatin+Herceptin														0	0
1800142	Luminal B (HER2-)	1	Epirubicin+Cyclophosphamide/dose-dense Epirubicin+Cyclophosphamide-Docetaxel/dose-dense Docetaxel					Brigatinib, Lorlatinib(ALK p.P1350Q)			GSK126, UNC1999(ARID1A p.R1454L)				LEVEL_2B	ALK p.P1350Q;ARID1A p.R1454L;CAMK2G p.W271L;EPHB2 p.G167*;FES p.R804Q;HK2 p.G737*;NR2F2 p.P192H;PLCG1 p.E1153*;PRKDC p.R2726*;RBM17 ;STK11 p.Q220K;TP53 p.I195S;UNC13D p.Q951K;VHL p.P192T	2	14
1800143	Luminal B (HER2-)	1	Epirubicin+Cyclophosphamide/dose-dense Epirubicin+Cyclophosphamide-Docetaxel/dose-dense Docetaxel													ABL1 p.P230T	0	1
1800145	HER2 positive	1	Docetaxel/Paclitaxel+Carboplatin+Herceptin														0	0
1800147	Triple negative	1	Paclitaxel+Epirubicin			Alpelisib + Fulvestrant(PIK3CA p.K111E)			Alpelisib, Buparlisib, Buparlisib + Fulvestrant, Copanlisib, Everolimus, GDC-0077, Serabelisib, Taselisib, Taselisib + Fulvestrant(PIK3CA p.K111E)		GDC-0941, MK-2206(PIK3CA p.K111E)				LEVEL_1	PIK3CA p.K111E;SEC16A p.D1332N;TP53 p.C238Y	3	3
1800148	HER2 positive	1	Docetaxel/Paclitaxel+Carboplatin+Herceptin													ABL1 p.P402H;MLLT4 p.S1507*;RUNX1 p.P59Q;TP53 p.R280T	0	4
1800149	Luminal B (HER2-)	1	Epirubicin+Cyclophosphamide/dose-dense Epirubicin+Cyclophosphamide-Docetaxel/dose-dense Docetaxel													TP53 p.R248Q	0	1
1800150	Luminal B (HER2+)	1	Docetaxel/Paclitaxel+Carboplatin+Herceptin														0	0
1800151	HER2 positive	1							Apatinib, Lapatinib, Neratinib(ERBB2 p.D769Y)	Ado-Trastuzumab Emtansine(ERBB2 p.D769Y)					LEVEL_3A	ERBB2 p.D769Y	1	1
1800154	Triple negative	1	Docetaxel+Carboplatin													TP53 p.R213*	0	1
1800156	Luminal B (HER2-)	1	Epirubicin+Cyclophosphamide/dose-dense Epirubicin														0	0
1800159	HER2 positive	1	Docetaxel/Paclitaxel+Carboplatin+Herceptin													RB1 p.G423*;RB1 p.G423*	0	2
1800160	Luminal A	1	Paclitaxel+Epirubicin						AZD5363, Everolimus(AKT1 p.E17K)						LEVEL_3A	AKT1 p.E17K	1	1
1800171	Luminal B (HER2+)	1	Docetaxel/Paclitaxel+Carboplatin+Herceptin													KCNJ2 p.R67Q;RYR2 p.Q1940*;WNT7A p.A169T	0	3
1800174	Luminal B (HER2-)	1	Epirubicin+Cyclophosphamide/dose-dense Epirubicin+Cyclophosphamide-Docetaxel/dose-dense Docetaxel			Alpelisib + Fulvestrant(PIK3CA p.E545A)			Alpelisib, Buparlisib, Buparlisib + Fulvestrant, Copanlisib, Everolimus, GDC-0077, Serabelisib, Taselisib, Taselisib + Fulvestrant(PIK3CA p.E545A)	BLU-667, LOXO-292(RET p.S853L)	Cobimetinib, Everolimus, Trametinib(NF1 p.S1954*);GDC-0941, MK-2206(PIK3CA p.E545A)				LEVEL_1	CDH1 p.T340A;NF1 p.S1954*;NTRK1 p.P768L;PIK3CA p.E545A;PRKCD ;PRKCQ ;PTEN p.H93R;RET p.S853L;SGK1 p.A265V;TP53 p.E271*	5	10
1800176	Triple negative	1	Vinorelbine+Epirubicin					Everolimus(TSC2 p.P1675Q)		Sirolimus(TSC2 p.P1675Q)					LEVEL_2B	SMO p.R290S;TP53 p.R196*;TSC2 p.P1675Q	2	3
1800179	HER2 positive	1	Docetaxel/Paclitaxel+Carboplatin+Herceptin														0	0
1800186	Triple negative	1	Epirubicin+Cyclophosphamide/dose-dense Epirubicin+Cyclophosphamide-Docetaxel/dose-dense Docetaxel													NOS3	0	1
1800190	HER2 positive	1	Docetaxel/Paclitaxel+Carboplatin+Herceptin														0	0
1800191	Luminal B (HER2-)	1	Epirubicin+Cyclophosphamide/dose-dense Epirubicin+Cyclophosphamide-Docetaxel/dose-dense Docetaxel					Everolimus(TSC2 p.L847M);Everolimus(TSC2 p.P1675Q)		Sirolimus(TSC2 p.L847M);Sirolimus(TSC2 p.P1675Q)	GSK126, UNC1999(ARID1A p.L649I)				LEVEL_2B	ARID1A p.L649I;GATA3 p.P273Q;MLH1 p.G22V;PREX2 p.P715H;RUNX1 p.H58N;TSC2 p.L847M;TSC2 p.P1675Q	5	7
1800193	Triple negative	1	Epirubicin+Cyclophosphamide/dose-dense Epirubicin+Cyclophosphamide-Docetaxel/dose-dense Docetaxel													RUNX1 p.H58N	0	1
1800195	Luminal B (HER2+)	1	Docetaxel/Paclitaxel+Carboplatin+Herceptin			Alpelisib + Fulvestrant(PIK3CA p.E542K)			Alpelisib, Buparlisib, Buparlisib + Fulvestrant, Copanlisib, Everolimus, GDC-0077, Serabelisib, Taselisib, Taselisib + Fulvestrant(PIK3CA p.E542K)		GDC-0941, MK-2206(PIK3CA p.E542K)				LEVEL_1	MEN1 p.S443Y;PIK3CA p.E542K	2	2
1800196	Luminal B (HER2-)	1	Paclitaxel+Epirubicin							Cobimetinib, Trametinib(MAP2K1 p.P124Q)	Cobimetinib, Everolimus, Trametinib(NF1 p.S1954*)				LEVEL_3B	MAP2K1 p.P124Q;NF1 p.S1954*;NF2 p.Q324K;PTEN p.H93R;SMAD4 p.W428L;TP53 p.E271*	2	6
1800199	Luminal B (HER2+)	1	Docetaxel/Paclitaxel+Carboplatin+Herceptin													RUNX1 p.H58N	0	1
1800201	Luminal B (HER2+)	1	Docetaxel/Paclitaxel+Carboplatin+Herceptin								G007-LK, G244-LM, JW55(APC p.S837*)				LEVEL_4	APC p.S837*;IGF1R p.S309L;JAK1 p.R174*;RECQL5 p.Q684*	1	4
1800211	HER2 positive	1	Docetaxel/Paclitaxel+Carboplatin+Herceptin														0	0
1800213	Triple negative	1	Epirubicin+Cyclophosphamide/dose-dense Epirubicin+Cyclophosphamide-Docetaxel/dose-dense Docetaxel													CASP8 p.R494*	0	1
1800219	Luminal B (HER2-)	1	Vinorelbine+Epirubicin													ATRX p.K1227*	0	1
1800226	Luminal B (HER2-)	1	Epirubicin+Cyclophosphamide/dose-dense Epirubicin			Alpelisib + Fulvestrant(PIK3CA p.H1047R)			Alpelisib, Buparlisib, Buparlisib + Fulvestrant, Copanlisib, Everolimus, GDC-0077, Serabelisib, Taselisib, Taselisib + Fulvestrant(PIK3CA p.H1047R)		GDC-0941, MK-2206(PIK3CA p.H1047R)				LEVEL_1	PIK3CA p.H1047R;PTEN p.Q245*;TP53 p.G245D	3	3
1800227	Luminal B (HER2+)	1	Docetaxel/Paclitaxel+Carboplatin+Herceptin														0	0
1800244	Luminal B (HER2-)	1	Epirubicin+Cyclophosphamide/dose-dense Epirubicin+Cyclophosphamide-Docetaxel/dose-dense Docetaxel													TP53 p.G245S	0	1
1800247	Triple negative	1							AZD5363, Everolimus(AKT1 p.E17K)		MK-0752, MRK-003, PF-03084014, RO4929097(NOTCH1 p.L1678P)				LEVEL_3A	AKT1 p.E17K;NOTCH1 p.L1678P	2	2
1800251	Other	1	Docetaxel/Paclitaxel+Carboplatin+Herceptin			Alpelisib + Fulvestrant(PIK3CA p.E542K)			Alpelisib, Buparlisib, Buparlisib + Fulvestrant, Copanlisib, Everolimus, GDC-0077, Serabelisib, Taselisib, Taselisib + Fulvestrant(PIK3CA p.E542K)		GDC-0941, MK-2206(PIK3CA p.E542K)				LEVEL_1	PIK3CA p.E542K	1	1
1800262	HER2 positive	1	Docetaxel/Paclitaxel+Carboplatin+Herceptin													KMT2B p.R1138*	0	1
1800263	Luminal B (HER2+)	1	Docetaxel/Paclitaxel+Carboplatin+Herceptin														0	0
1800264	Triple negative	1	Epirubicin+Cyclophosphamide/dose-dense Epirubicin+Cyclophosphamide-Docetaxel/dose-dense Docetaxel								MK-0752, MRK-003, PF-03084014, RO4929097(NOTCH1 p.E450*);MK-0752, MRK-003, PF-03084014, RO4929097(NOTCH1 p.G192*)				LEVEL_4	ABL1 p.G254W;EGFR p.G553V;MEN1 p.G271*;NF2 p.G240W;NOTCH1 p.E450*;NOTCH1 p.G192*;NOTCH2 p.R1931S	2	7
1800265	Luminal A	1	Docetaxel+Carboplatin													KMT2B p.E1234*;NOTCH3 p.C302*	0	2
1800267	Triple negative	1	Paclitaxel+Epirubicin													CCDC6 p.R216H;NOS2 p.A459P;TP53 p.R248W	0	3
1800268	HER2 positive	1	Docetaxel/Paclitaxel+Carboplatin+Herceptin			Alpelisib + Fulvestrant(PIK3CA p.H1047R)			Alpelisib, Buparlisib, Buparlisib + Fulvestrant, Copanlisib, Everolimus, GDC-0077, Serabelisib, Taselisib, Taselisib + Fulvestrant(PIK3CA p.H1047R)		GDC-0941, MK-2206(PIK3CA p.H1047R)				LEVEL_1	PIK3CA p.H1047R;TP53 p.Y205C	2	2
1800270	Triple negative	1	Epirubicin+Cyclophosphamide/dose-dense Epirubicin+Cyclophosphamide-Docetaxel/dose-dense Docetaxel														0	0
1800273	Other	1	Paclitaxel+Epirubicin			Alpelisib + Fulvestrant(PIK3CA p.E545K)			Alpelisib, Buparlisib, Buparlisib + Fulvestrant, Copanlisib, Everolimus, GDC-0077, Serabelisib, Taselisib, Taselisib + Fulvestrant(PIK3CA p.E545K)		GSK126, UNC1999(ARID1A p.Q268*);GDC-0941, MK-2206(PIK3CA p.E545K)				LEVEL_1	ARID1A p.Q268*;DNMT3A ;PIK3CA p.E545K	3	3
1800276	Luminal B (HER2-)	1	Epirubicin+Cyclophosphamide/dose-dense Epirubicin+Cyclophosphamide-Docetaxel/dose-dense Docetaxel														0	0
1800277	Luminal B (HER2+)	1	Docetaxel/Paclitaxel+Carboplatin+Herceptin														0	0
1800284	HER2 positive	1	Docetaxel/Paclitaxel+Carboplatin+Herceptin														0	0
1800285	Luminal B (HER2+)	1	Docetaxel/Paclitaxel+Carboplatin+Herceptin													DNMT3A ;STK11 p.L245I;TP53 p.C176F	0	3
1800289	Triple negative	1	Epirubicin+Cyclophosphamide/dose-dense Epirubicin+Cyclophosphamide-Docetaxel/dose-dense Docetaxel			Alpelisib + Fulvestrant(PIK3CA p.H1047R)			Alpelisib, Buparlisib, Buparlisib + Fulvestrant, Copanlisib, Everolimus, GDC-0077, Serabelisib, Taselisib, Taselisib + Fulvestrant(PIK3CA p.H1047R)		GDC-0941, MK-2206(PIK3CA p.H1047R)				LEVEL_1	PIK3CA p.H1047R;TP53 p.R175H	2	2
1800296	Luminal B (HER2-)	1	Epirubicin+Cyclophosphamide/dose-dense Epirubicin+Cyclophosphamide-Docetaxel/dose-dense Docetaxel													RUNX1 p.G367D;SMO p.W535L;TP53 p.E285K;VHL p.S183*	0	4
1800300	Luminal B (HER2+)	1				Alpelisib + Fulvestrant(PIK3CA p.H1047R)			Alpelisib, Buparlisib, Buparlisib + Fulvestrant, Copanlisib, Everolimus, GDC-0077, Serabelisib, Taselisib, Taselisib + Fulvestrant(PIK3CA p.H1047R)		GDC-0941, MK-2206(PIK3CA p.H1047R)				LEVEL_1	ABL1 p.W423L;PIK3CA p.H1047R;TP53 p.E294*	3	3
1800301	Luminal B (HER2-)	1	Epirubicin+Cyclophosphamide/dose-dense Epirubicin+Cyclophosphamide-Docetaxel/dose-dense Docetaxel			Alpelisib + Fulvestrant(PIK3CA p.K111N);Alpelisib + Fulvestrant(PIK3CA p.H1047R)			Alpelisib, Buparlisib, Buparlisib + Fulvestrant, Copanlisib, Everolimus, GDC-0077, Serabelisib, Taselisib, Taselisib + Fulvestrant(PIK3CA p.K111N);Alpelisib, Buparlisib, Buparlisib + Fulvestrant, Copanlisib, Everolimus, GDC-0077, Serabelisib, Taselisib, Taselisib + Fulvestrant(PIK3CA p.H1047R)		GDC-0941, MK-2206(PIK3CA p.K111N);GDC-0941, MK-2206(PIK3CA p.H1047R)				LEVEL_1	CDH1 p.GADTPP196fs;PIK3CA p.K111N;PIK3CA p.H1047R;PRKDC	4	4
1800304	Luminal A	1	Epirubicin+Cyclophosphamide/dose-dense Epirubicin+Cyclophosphamide-Docetaxel/dose-dense Docetaxel						AZD5363, Everolimus(AKT1 p.E17K)						LEVEL_3A	AKT1 p.E17K;GATA3 ;PIK3R1 p.R286L	1	3
1800305	Luminal B (HER2-)	1	Epirubicin+Cyclophosphamide/dose-dense Epirubicin+Cyclophosphamide-Docetaxel/dose-dense Docetaxel						Apatinib, Lapatinib, Neratinib(ERBB2 p.S310F)	Ado-Trastuzumab Emtansine(ERBB2 p.S310F)	MK-0752, MRK-003, PF-03084014, RO4929097(NOTCH1 p.I1616N)				LEVEL_3A	CDH1 p.R779Q;ERBB2 p.S310F;NOTCH1 p.I1616N	3	3
1800306	HER2 positive	1	Docetaxel/Paclitaxel+Carboplatin+Herceptin													TP53 p.Q192*	0	1
1800311	Luminal B (HER2-)	1	Epirubicin+Cyclophosphamide/dose-dense Epirubicin+Cyclophosphamide-Docetaxel/dose-dense Docetaxel													MAP3K2 p.S587L;TP53 p.R273H	0	2
1800312	HER2 positive	1	Docetaxel/Paclitaxel+Carboplatin+Herceptin								Cobimetinib, Everolimus, Trametinib(NF1 p.E438*)				LEVEL_4	ASXL1 ;NF1 p.E438*;TET2 p.E263*	1	3
1800313	Luminal B (HER2-)	1				Alpelisib + Fulvestrant(PIK3CA p.H1047R)			Alpelisib, Buparlisib, Buparlisib + Fulvestrant, Copanlisib, Everolimus, GDC-0077, Serabelisib, Taselisib, Taselisib + Fulvestrant(PIK3CA p.H1047R)		GDC-0941, MK-2206(PIK3CA p.H1047R)				LEVEL_1	PIK3CA p.H1047R	1	1
1800315	Luminal B (HER2-)	1														MLH1 p.S2*;TP53 p.G245D	0	2
1800316	Triple negative	1	Epirubicin+Cyclophosphamide/dose-dense Epirubicin+Cyclophosphamide-Docetaxel/dose-dense Docetaxel													HDAC1 p.G301S;MLLT4 p.K78I	0	2
1800320	HER2 positive	1															0	0
1800334	HER2 positive	1	Docetaxel/Paclitaxel+Carboplatin+Herceptin			Alpelisib + Fulvestrant(PIK3CA p.E542K)			Alpelisib, Buparlisib, Buparlisib + Fulvestrant, Copanlisib, Everolimus, GDC-0077, Serabelisib, Taselisib, Taselisib + Fulvestrant(PIK3CA p.E542K)		GDC-0941, MK-2206(PIK3CA p.E542K)				LEVEL_1	MAST1 p.E141K;PIK3CA p.E542K;RAD51 p.D316N;TP53 p.R175H	3	4
1800336	Luminal B (HER2-)	1	Vinorelbine+Epirubicin														0	0
1800337	Luminal A	1	Epirubicin+Cyclophosphamide/dose-dense Epirubicin+Cyclophosphamide-Docetaxel/dose-dense Docetaxel													NFKB1 ;TP53 p.G245D;TP53	0	3
1800338	Luminal B (HER2+)	1				Alpelisib + Fulvestrant(PIK3CA p.G463*);Alpelisib + Fulvestrant(PIK3CA p.E545K)			Alpelisib, Buparlisib, Buparlisib + Fulvestrant, Copanlisib, Everolimus, GDC-0077, Serabelisib, Taselisib, Taselisib + Fulvestrant(PIK3CA p.G463*);Alpelisib, Buparlisib, Buparlisib + Fulvestrant, Copanlisib, Everolimus, GDC-0077, Serabelisib, Taselisib, Taselisib + Fulvestrant(PIK3CA p.E545K)		GDC-0941, MK-2206(PIK3CA p.G463*);GDC-0941, MK-2206(PIK3CA p.E545K)				LEVEL_1	PIK3CA p.G463*;PIK3CA p.E545K;TP53	3	3
1800340	Luminal B (HER2-)	1	Epirubicin+Cyclophosphamide/dose-dense Epirubicin+Cyclophosphamide-Docetaxel/dose-dense Docetaxel					Everolimus(TSC2 p.P842Q)		Sirolimus(TSC2 p.P842Q)	Trametinib(BRAF p.D594G)				LEVEL_2B	BRAF p.D594G;TSC2 p.P842Q	2	2
1800344	Luminal B (HER2+)	1	Docetaxel/Paclitaxel+Carboplatin+Herceptin													MLLT4 p.M85K;TP53 p.S166*;USP9X	0	3
1800348	Luminal B (HER2-)	1	Vinorelbine+Epirubicin						AZD5363, Everolimus(AKT1 p.E17K)		Cobimetinib, Everolimus, Trametinib(NF1 p.R28K)				LEVEL_3A	AKT1 p.E17K;NF1 p.R28K;RYR2 p.E2376*	2	3
1800351	Luminal B (HER2+)	1				Alpelisib + Fulvestrant(PIK3CA p.R555T)			Alpelisib, Buparlisib, Buparlisib + Fulvestrant, Copanlisib, Everolimus, GDC-0077, Serabelisib, Taselisib, Taselisib + Fulvestrant(PIK3CA p.R555T)	BLU-667, LOXO-292(RET p.E632*)	GSK126, UNC1999(ARID1A p.E1444*);AZD4547, BGJ398, Debio1347, Erdafitinib(FGFR2 p.V710L);Everolimus, Temsirolimus(MTOR p.R164L);GDC-0941, MK-2206(PIK3CA p.R555T)				LEVEL_1	ABL1 p.Q252*;ARID1A p.E1444*;CBLB p.G606*;COL2A1 p.E1292*;CSF1R p.E896*;FAAH p.S578*;FGFR2 p.V710L;GSK3A p.S39*;KDM5A p.G419V;KDM6A p.E363*;KMT2C p.E2107*;MTOR p.R164L;NCOR1 p.R587M;NFKB1 ;NOTCH2 p.E2206*;PIK3CA p.R555T;RET p.E632*;RYR2 p.R2297I;SMARCA4 p.E763*;STK11 p.G52V;USH2A p.E2834*	7	21
1800353	Luminal B (HER2+)	1	Docetaxel/Paclitaxel+Carboplatin+Herceptin														0	0
1800360	HER2 positive	1	Docetaxel/Paclitaxel+Carboplatin+Herceptin													RB1 ;TP53 p.Y220C	0	2
1800368	Luminal B (HER2-)	1	Epirubicin+Cyclophosphamide/dose-dense Epirubicin+Cyclophosphamide-Docetaxel/dose-dense Docetaxel						AZD5363, Everolimus(AKT1 p.E17K)						LEVEL_3A	AKT1 p.E17K;KMT2C p.Q3176*;TP53 p.R196*	1	3
1800372	HER2 positive	1	Docetaxel/Paclitaxel+Carboplatin+Herceptin													RB1 p.E440*;TP53 p.Y220C	0	2
1800375	Luminal B (HER2+)	1	Docetaxel/Paclitaxel+Carboplatin+Herceptin														0	0
1800385	Luminal B (HER2-)	1				Alpelisib + Fulvestrant(PIK3CA p.G1049R)			Alpelisib, Buparlisib, Buparlisib + Fulvestrant, Copanlisib, Everolimus, GDC-0077, Serabelisib, Taselisib, Taselisib + Fulvestrant(PIK3CA p.G1049R)		GDC-0941, MK-2206(PIK3CA p.G1049R)				LEVEL_1	PIK3CA p.G1049R	1	1
1800386	HER2 positive	1	Docetaxel/Paclitaxel+Carboplatin+Herceptin													NOTCH2 p.Q1872K	0	1
1800388	Luminal B (HER2-)	1															0	0
1800395	HER2 positive	1	Docetaxel/Paclitaxel+Carboplatin+Herceptin			Alpelisib + Fulvestrant(PIK3CA p.H1047R)			Alpelisib, Buparlisib, Buparlisib + Fulvestrant, Copanlisib, Everolimus, GDC-0077, Serabelisib, Taselisib, Taselisib + Fulvestrant(PIK3CA p.H1047R)		GDC-0941, MK-2206(PIK3CA p.H1047R)				LEVEL_1	PIK3CA p.H1047R	1	1
1800397	Luminal B (HER2+)	1	Docetaxel/Paclitaxel+Carboplatin+Herceptin													ARID1A p.SK1744fs	0	1
1800399	Triple negative	1	Epirubicin+Cyclophosphamide/dose-dense Epirubicin+Cyclophosphamide-Docetaxel/dose-dense Docetaxel													TP53 p.Y220C	0	1
1800403	Luminal B (HER2+)	1	Docetaxel/Paclitaxel+Carboplatin+Herceptin													TP53 ;TP53 p.E286K	0	2
1800405	Triple negative	1	Epirubicin+Cyclophosphamide/dose-dense Epirubicin+Cyclophosphamide-Docetaxel/dose-dense Docetaxel						AZD5363, Everolimus(AKT1 p.E17K)						LEVEL_3A	AKT1 p.E17K;STK11 p.G52V	1	2
1800410	HER2 positive	1	Docetaxel/Paclitaxel+Carboplatin+Herceptin													TP53	0	1
1800411	HER2 positive	1	Docetaxel/Paclitaxel+Carboplatin+Herceptin													TP53 p.Y205C	0	1
1800419	Luminal A	1	Vinorelbine+Epirubicin													TP53 p.C275F;TP53 p.G245D	0	2
1800423	HER2 positive	1	Docetaxel/Paclitaxel+Carboplatin+Herceptin													TP53 p.E198*	0	1
1800425	Triple negative	1	Epirubicin+Cyclophosphamide/dose-dense Epirubicin+Cyclophosphamide-Docetaxel/dose-dense Docetaxel														0	0
1800426	HER2 positive	1	Docetaxel/Paclitaxel+Carboplatin+Herceptin						Apatinib, Lapatinib, Neratinib(ERBB2 p.V777L)	Ado-Trastuzumab Emtansine(ERBB2 p.V777L)					LEVEL_3A	ERBB2 p.V777L;TP53 p.R110L	2	2
1800429	HER2 positive	1	Docetaxel/Paclitaxel+Carboplatin+Herceptin														0	0
1800430	Luminal B (HER2-)	1	Vinorelbine+Epirubicin			Alpelisib + Fulvestrant(PIK3CA p.H1047R)			Alpelisib, Buparlisib, Buparlisib + Fulvestrant, Copanlisib, Everolimus, GDC-0077, Serabelisib, Taselisib, Taselisib + Fulvestrant(PIK3CA p.H1047R)		GDC-0941, MK-2206(PIK3CA p.H1047R)				LEVEL_1	CREBBP p.R1446G;PIK3CA p.H1047R;TERT p.S1125*	3	3
1800434	Luminal A	1														MLLT4	0	1
1800439	HER2 positive	1	Docetaxel/Paclitaxel+Carboplatin+Herceptin														0	0
1800443	Triple negative	1	Epirubicin+Cyclophosphamide/dose-dense Epirubicin					AZD-8330, BI 847325, CI-1040, PD-0325901, Pimasertib, Refametinib, RO5126766, Selumetinib, TAK-733(KRAS p.G12V)			Binimetinib, Cobimetinib, Trametinib(KRAS p.G12V)	Cetuximab, Panitumumab(KRAS p.G12V)			LEVEL_2B	KRAS p.G12V	1	1
1800446	Luminal B (HER2+)	1	Docetaxel/Paclitaxel+Carboplatin+Herceptin													STAT5B p.W589*	0	1
1800447	Luminal B (HER2-)	1	Epirubicin+Cyclophosphamide/dose-dense Epirubicin+Cyclophosphamide-Docetaxel/dose-dense Docetaxel													BRCA1 p.KRQ865fs;FER	0	2
1800449	Luminal A	1	Vinorelbine+Epirubicin			Alpelisib + Fulvestrant(PIK3CA p.M1043I)			Alpelisib, Buparlisib, Buparlisib + Fulvestrant, Copanlisib, Everolimus, GDC-0077, Serabelisib, Taselisib, Taselisib + Fulvestrant(PIK3CA p.M1043I)		GDC-0941, MK-2206(PIK3CA p.M1043I)				LEVEL_1	CDH1 p.E386K;FOXA1 p.E255K;GNAS p.E200*;IL15RA p.S155*;MAP4 p.S597*;MAPK4 p.D396N;PIK3CA p.M1043I;TBX3 p.E108K	3	8
1800453	Luminal B (HER2-)	1	Vinorelbine+Epirubicin			Alpelisib + Fulvestrant(PIK3CA p.E545K)			Alpelisib, Buparlisib, Buparlisib + Fulvestrant, Copanlisib, Everolimus, GDC-0077, Serabelisib, Taselisib, Taselisib + Fulvestrant(PIK3CA p.E545K)		GDC-0941, MK-2206(PIK3CA p.E545K)				LEVEL_1	PIK3CA p.E545K	1	1
1800454	HER2 positive	1	Docetaxel/Paclitaxel+Carboplatin+Herceptin								Cobimetinib, Everolimus, Trametinib(NF1 p.E1238*)				LEVEL_4	ARID1B p.G871fs;NF1 p.E1238*;NOS2 p.A636T;TP53 p.R248Q;TP53 p.V173L	1	5
1800456	HER2 positive	1	Docetaxel/Paclitaxel+Carboplatin+Herceptin														0	0
1800469	Triple negative	1	Epirubicin+Cyclophosphamide/dose-dense Epirubicin+Cyclophosphamide-Docetaxel/dose-dense Docetaxel			Alpelisib + Fulvestrant(PIK3CA p.H1047R)			Alpelisib, Buparlisib, Buparlisib + Fulvestrant, Copanlisib, Everolimus, GDC-0077, Serabelisib, Taselisib, Taselisib + Fulvestrant(PIK3CA p.H1047R)		GDC-0941, MK-2206(PIK3CA p.H1047R)				LEVEL_1	INSRR p.C482*;PIK3CA p.H1047R;RB1 p.K810*;TP53 p.R175H	3	4
1800480	HER2 positive	1	Docetaxel/Paclitaxel+Carboplatin+Herceptin														0	0
1800481	HER2 positive	1	Docetaxel/Paclitaxel+Carboplatin+Herceptin													TP53 p.C242Y	0	1
1800483	HER2 positive	1	Docetaxel/Paclitaxel+Carboplatin+Herceptin						Apatinib, Lapatinib, Neratinib(ERBB2 p.G776C)	Ado-Trastuzumab Emtansine(ERBB2 p.G776C)					LEVEL_3A	ERBB2 p.G776C;TP53 p.H193R	2	2
1800484	Luminal B (HER2+)	1	Docetaxel/Paclitaxel+Carboplatin+Herceptin													TP53 p.H179D	0	1
1800491	Triple negative	1	Epirubicin+Cyclophosphamide/dose-dense Epirubicin+Cyclophosphamide-Docetaxel/dose-dense Docetaxel						AZD5363, Everolimus(AKT1 p.E17K)						LEVEL_3A	AKT1 p.E17K;KMT2C p.S2090*;TP53 p.Y163C	1	3
1800506	Triple negative	1	Epirubicin+Cyclophosphamide/dose-dense Epirubicin+Cyclophosphamide-Docetaxel/dose-dense Docetaxel													PTEN p.R130Q	0	1
1800508	Luminal B (HER2-)	1	Epirubicin+Cyclophosphamide/dose-dense Epirubicin+Cyclophosphamide-Docetaxel/dose-dense Docetaxel														0	0
1800509	Triple negative	1	Epirubicin+Cyclophosphamide/dose-dense Epirubicin+Cyclophosphamide-Docetaxel/dose-dense Docetaxel													TP53 p.E285K	0	1
1800514	Luminal B (HER2+)	1	Docetaxel+Herceptin±Pyrotinib													TP53 p.Q192*	0	1
1800527	Triple negative	1	Paclitaxel+Epirubicin													MAP3K1 p.S941*	0	1
1800530	Luminal B (HER2+)	1	Docetaxel+Herceptin±Pyrotinib			Alpelisib + Fulvestrant(PIK3CA p.H1047R)			Alpelisib, Buparlisib, Buparlisib + Fulvestrant, Copanlisib, Everolimus, GDC-0077, Serabelisib, Taselisib, Taselisib + Fulvestrant(PIK3CA p.H1047R)		GDC-0941, MK-2206(PIK3CA p.H1047R)				LEVEL_1	PIK3CA p.H1047R	1	1
1800537	HER2 positive	1									Abemaciclib, Palbociclib, Ribociclib(CDKN2A )				LEVEL_4	CDKN2A	1	1
1800541	HER2 positive	1	Docetaxel/Paclitaxel+Carboplatin+Herceptin			Alpelisib + Fulvestrant(PIK3CA p.H1047R)			Alpelisib, Buparlisib, Buparlisib + Fulvestrant, Copanlisib, Everolimus, GDC-0077, Serabelisib, Taselisib, Taselisib + Fulvestrant(PIK3CA p.H1047R)		GDC-0941, MK-2206(PIK3CA p.H1047R)				LEVEL_1	PIK3CA p.H1047R	1	1
1800547	Luminal A	1	Epirubicin+Cyclophosphamide/dose-dense Epirubicin														0	0
1800550	Luminal A	1	Docetaxel+Carboplatin			Alpelisib + Fulvestrant(PIK3CA p.H1047R)			Alpelisib, Buparlisib, Buparlisib + Fulvestrant, Copanlisib, Everolimus, GDC-0077, Serabelisib, Taselisib, Taselisib + Fulvestrant(PIK3CA p.H1047R)		GDC-0941, MK-2206(PIK3CA p.H1047R)				LEVEL_1	HDAC7 p.Q447*;OPCML p.G50R;PIK3CA p.H1047R;TP53 p.E336*	3	4
1800551	Triple negative	1	Epirubicin+Cyclophosphamide/dose-dense Epirubicin+Cyclophosphamide-Docetaxel/dose-dense Docetaxel													TP53 p.I195F	0	1
1800552	HER2 positive	1	Docetaxel/Paclitaxel+Carboplatin+Herceptin														0	0
1800565	Triple negative	1	Paclitaxel+Epirubicin													EXO1 p.R634*	0	1
1800567	Luminal B (HER2+)	1	Docetaxel+Herceptin±Pyrotinib														0	0
1800568	Luminal B (HER2+)	1	Docetaxel/Paclitaxel+Carboplatin+Herceptin			Alpelisib + Fulvestrant(PIK3CA p.H1047R)			Alpelisib, Buparlisib, Buparlisib + Fulvestrant, Copanlisib, Everolimus, GDC-0077, Serabelisib, Taselisib, Taselisib + Fulvestrant(PIK3CA p.H1047R)		GDC-0941, MK-2206(PIK3CA p.H1047R)				LEVEL_1	PIK3CA p.H1047R	1	1
1800581	Luminal B (HER2-)	1	Vinorelbine+Epirubicin			Alpelisib + Fulvestrant(PIK3CA p.H1047R)			Alpelisib, Buparlisib, Buparlisib + Fulvestrant, Copanlisib, Everolimus, GDC-0077, Serabelisib, Taselisib, Taselisib + Fulvestrant(PIK3CA p.H1047R)		GDC-0941, MK-2206(PIK3CA p.H1047R)				LEVEL_1	PIK3CA p.H1047R;TOP2B p.R1236K;TP53 p.Y163C	3	3
1800598	HER2 positive	1	Docetaxel/Paclitaxel+Carboplatin+Herceptin														0	0
1800606	Luminal B (HER2+)	1									Cobimetinib, Everolimus, Trametinib(NF1 p.D919N)				LEVEL_4	ATRX p.I1049fs;NCOR1 p.S2358*;NF1 p.D919N;PLCG1 ;PPARA p.Q146*	1	5
1800612	Luminal B (HER2-)	1	Vinorelbine+Epirubicin			Alpelisib + Fulvestrant(PIK3CA p.H1047R)			Alpelisib, Buparlisib, Buparlisib + Fulvestrant, Copanlisib, Everolimus, GDC-0077, Serabelisib, Taselisib, Taselisib + Fulvestrant(PIK3CA p.H1047R)		Cobimetinib, Everolimus, Trametinib(NF1 p.Q948*);GDC-0941, MK-2206(PIK3CA p.H1047R)				LEVEL_1	ABCB1 p.D1097H;HDAC6 p.S188*;MAP3K13 p.E81Q;NF1 p.Q948*;OPCML p.E245*;PIK3CA p.H1047R;SPEN	4	7
1800629	Luminal B (HER2-)	1	Epirubicin+Cyclophosphamide/dose-dense Epirubicin+Cyclophosphamide-Docetaxel/dose-dense Docetaxel			Alpelisib + Fulvestrant(PIK3CA p.H1047R)			Alpelisib, Buparlisib, Buparlisib + Fulvestrant, Copanlisib, Everolimus, GDC-0077, Serabelisib, Taselisib, Taselisib + Fulvestrant(PIK3CA p.H1047R)		GDC-0941, MK-2206(PIK3CA p.H1047R)				LEVEL_1	PIK3CA p.H1047R	1	1
1800630	Other	1	Docetaxel+Carboplatin			Alpelisib + Fulvestrant(PIK3CA p.H1047R)			Alpelisib, Buparlisib, Buparlisib + Fulvestrant, Copanlisib, Everolimus, GDC-0077, Serabelisib, Taselisib, Taselisib + Fulvestrant(PIK3CA p.H1047R)		GDC-0941, MK-2206(PIK3CA p.H1047R)				LEVEL_1	PIK3CA p.H1047R;TP53 p.M237K	2	2
1800631	Luminal B (HER2-)	1	Epirubicin+Cyclophosphamide/dose-dense Epirubicin			Alpelisib + Fulvestrant(PIK3CA p.H1047R)			Alpelisib, Buparlisib, Buparlisib + Fulvestrant, Copanlisib, Everolimus, GDC-0077, Serabelisib, Taselisib, Taselisib + Fulvestrant(PIK3CA p.H1047R)		GDC-0941, MK-2206(PIK3CA p.H1047R)				LEVEL_1	PIK3CA p.H1047R	1	1
1800633	Triple negative	1	Epirubicin+Cyclophosphamide/dose-dense Epirubicin+Cyclophosphamide-Docetaxel/dose-dense Docetaxel														0	0
1800635	Luminal B (HER2+)	1															0	0
1800639	Triple negative	1	Epirubicin+Cyclophosphamide/dose-dense Epirubicin+Cyclophosphamide-Docetaxel/dose-dense Docetaxel													AFF3 p.Q337*;EGFR p.P366S;TP53 p.E258*	0	3
1800641	Luminal B (HER2+)	1	Docetaxel+Herceptin±Pyrotinib														0	0
1800651	HER2 positive	1	Docetaxel/Paclitaxel+Carboplatin+Herceptin														0	0
1800656	Triple negative	1	Epirubicin+Cyclophosphamide/dose-dense Epirubicin+Cyclophosphamide-Docetaxel/dose-dense Docetaxel			Alpelisib + Fulvestrant(PIK3CA p.H1047R)			Alpelisib, Buparlisib, Buparlisib + Fulvestrant, Copanlisib, Everolimus, GDC-0077, Serabelisib, Taselisib, Taselisib + Fulvestrant(PIK3CA p.H1047R)		GDC-0941, MK-2206(PIK3CA p.H1047R)				LEVEL_1	ATR p.I774fs;PIK3CA p.H1047R	2	2
1800662	Luminal B (HER2-)	1	Epirubicin+Cyclophosphamide/dose-dense Epirubicin+Cyclophosphamide-Docetaxel/dose-dense Docetaxel														0	0
1800666	HER2 positive	1														TP53 p.R175H	0	1
1800669	HER2 positive	1	Docetaxel+Herceptin±Pyrotinib			Alpelisib + Fulvestrant(PIK3CA p.H1047R)			Alpelisib, Buparlisib, Buparlisib + Fulvestrant, Copanlisib, Everolimus, GDC-0077, Serabelisib, Taselisib, Taselisib + Fulvestrant(PIK3CA p.H1047R)		GDC-0941, MK-2206(PIK3CA p.H1047R)				LEVEL_1	OR6A2 p.Y61*;PIK3CA p.H1047R	2	2
1800670	Luminal B (HER2-)	1	Vinorelbine+Epirubicin													TP53 p.R213*	0	1
1800673	Luminal B (HER2+)	1															0	0
1800675	Luminal A	1	Vinorelbine+Epirubicin													PTEN p.C136R	0	1
1800681	Triple negative	1	Epirubicin+Cyclophosphamide/dose-dense Epirubicin+Cyclophosphamide-Docetaxel/dose-dense Docetaxel								Cobimetinib, Everolimus, Trametinib(NF1 p.S2157*)				LEVEL_4	NF1 p.S2157*	1	1
1800682	HER2 positive	1	Docetaxel/Paclitaxel+Carboplatin+Herceptin													FBXW7 p.E58*;PRKDC p.Q281*;TP53 p.G245D	0	3
1800683	Luminal B (HER2+)	1	Docetaxel/Paclitaxel+Carboplatin+Herceptin														0	0
1800685	HER2 positive	1														TP53 p.G244S	0	1
1800694	Luminal B (HER2-)	1	Epirubicin+Cyclophosphamide/dose-dense Epirubicin+Cyclophosphamide-Docetaxel/dose-dense Docetaxel														0	0
1800698	HER2 positive	1	Docetaxel/Paclitaxel+Carboplatin+Herceptin														0	0
1800699	Luminal A	1	Epirubicin+Cyclophosphamide/dose-dense Epirubicin														0	0
1800704	Luminal B (HER2-)	1	Epirubicin+Cyclophosphamide/dose-dense Epirubicin+Cyclophosphamide-Docetaxel/dose-dense Docetaxel						Apatinib, Lapatinib, Neratinib(ERBB2 p.V777L)	Ado-Trastuzumab Emtansine(ERBB2 p.V777L)					LEVEL_3A	ERBB2 p.V777L	1	1
1800706	Luminal B (HER2+)	1	Docetaxel/Paclitaxel+Carboplatin+Herceptin													TP53 p.R248Q	0	1
1800711	Luminal B (HER2+)	1	Docetaxel/Paclitaxel+Carboplatin+Herceptin													TP53 p.C277*	0	1
1800713	Luminal B (HER2-)	1	Vinorelbine+Epirubicin			Alpelisib + Fulvestrant(PIK3CA p.H1047R)			Alpelisib, Buparlisib, Buparlisib + Fulvestrant, Copanlisib, Everolimus, GDC-0077, Serabelisib, Taselisib, Taselisib + Fulvestrant(PIK3CA p.H1047R)		GDC-0941, MK-2206(PIK3CA p.H1047R)				LEVEL_1	PIK3CA p.H1047R;TP53 p.R248Q	2	2
1800714	HER2 positive	1	Docetaxel+Herceptin±Pyrotinib			Alpelisib + Fulvestrant(PIK3CA p.H1047R)		Everolimus(TSC2 p.P1675Q)	Alpelisib, Buparlisib, Buparlisib + Fulvestrant, Copanlisib, Everolimus, GDC-0077, Serabelisib, Taselisib, Taselisib + Fulvestrant(PIK3CA p.H1047R)	Sirolimus(TSC2 p.P1675Q)	Cobimetinib, Everolimus, Trametinib(NF1 p.R1830S);GDC-0941, MK-2206(PIK3CA p.H1047R)				LEVEL_1	HDAC6 p.Y278*;NF1 p.R1830S;PIK3CA p.H1047R;TSC2 p.P1675Q	4	4
1800715	Triple negative	1	Paclitaxel+Epirubicin					Everolimus(TSC2 p.Q432*)		Sirolimus(TSC2 p.Q432*)	Cobimetinib, Everolimus, Trametinib(NF1 p.E1571*)				LEVEL_2B	NF1 p.E1571*;TSC2 p.Q432*	2	2
1800144	Luminal A	1	Endocrine therapy													ERBB3 p.G253*;PRMT2 p.E34*	0	2
1800146	Luminal B (HER2-)	1	Endocrine therapy														0	0
1800173	Luminal B (HER2-)	1	Endocrine therapy													CDH1 p.K491fs	0	1
1800188	Luminal B (HER2-)	1	Endocrine therapy			Alpelisib + Fulvestrant(PIK3CA p.E542K)			Alpelisib, Buparlisib, Buparlisib + Fulvestrant, Copanlisib, Everolimus, GDC-0077, Serabelisib, Taselisib, Taselisib + Fulvestrant(PIK3CA p.E542K)		GDC-0941, MK-2206(PIK3CA p.E542K)				LEVEL_1	KIF11 ;PIK3CA p.E542K	2	2
1800212	Luminal B (HER2-)	1	Endocrine therapy														0	0
1800215	Luminal B (HER2-)	1	Endocrine therapy			Alpelisib + Fulvestrant(PIK3CA p.E1012*)			Alpelisib, Buparlisib, Buparlisib + Fulvestrant, Copanlisib, Everolimus, GDC-0077, Serabelisib, Taselisib, Taselisib + Fulvestrant(PIK3CA p.E1012*)		GDC-0941, MK-2206(PIK3CA p.E1012*)				LEVEL_1	PIK3CA p.E1012*;PTEN	2	2
1800314	Luminal B (HER2-)	1	Endocrine therapy			Alpelisib + Fulvestrant(PIK3CA p.C420R)			Alpelisib, Buparlisib, Buparlisib + Fulvestrant, Copanlisib, Everolimus, GDC-0077, Serabelisib, Taselisib, Taselisib + Fulvestrant(PIK3CA p.C420R)		GDC-0941, MK-2206(PIK3CA p.C420R)				LEVEL_1	PIK3CA p.C420R	1	1
1800448	Luminal B (HER2-)	1	Endocrine therapy													BRCA2 p.TK3030fs;RYR2 p.E255*;TP53 p.N239S	0	3
1800566	Luminal A	1	Endocrine therapy														0	0
1800652	Other	1	Endocrine therapy			Alpelisib + Fulvestrant(PIK3CA p.E545K);Alpelisib + Fulvestrant(PIK3CA p.E726K)			Alpelisib, Buparlisib, Buparlisib + Fulvestrant, Copanlisib, Everolimus, GDC-0077, Serabelisib, Taselisib, Taselisib + Fulvestrant(PIK3CA p.E545K);Alpelisib, Buparlisib, Buparlisib + Fulvestrant, Copanlisib, Everolimus, GDC-0077, Serabelisib, Taselisib, Taselisib + Fulvestrant(PIK3CA p.E726K)		GDC-0941, MK-2206(PIK3CA p.E545K);GDC-0941, MK-2206(PIK3CA p.E726K)				LEVEL_1	CTCF p.KTY23fs;PIK3CA p.E545K;PIK3CA p.E726K	3	3
1800420	Luminal A	1	Epirubicin+Cyclophosphamide/dose-dense Epirubicin													CTCFL p.S578*	0	1
1800648	HER2 positive	1	Docetaxel+Herceptin±Pyrotinib			Alpelisib + Fulvestrant(PIK3CA p.E453Q)			Alpelisib, Buparlisib, Buparlisib + Fulvestrant, Copanlisib, Everolimus, GDC-0077, Serabelisib, Taselisib, Taselisib + Fulvestrant(PIK3CA p.E453Q)		GDC-0941, MK-2206(PIK3CA p.E453Q)				LEVEL_1	PIK3CA p.E453Q;PRKCB ;TP53 p.I195T	3	3
1800712	Triple negative	1	Paclitaxel+Epirubicin													CBFB ;CDH1 p.Q610*	0	2
1800719	Luminal B (HER2-)	1	Epirubicin+Cyclophosphamide/dose-dense Epirubicin+Cyclophosphamide-Docetaxel/dose-dense Docetaxel			Alpelisib + Fulvestrant(PIK3CA p.H1047Y)			Alpelisib, Buparlisib, Buparlisib + Fulvestrant, Copanlisib, Everolimus, GDC-0077, Serabelisib, Taselisib, Taselisib + Fulvestrant(PIK3CA p.H1047Y)		GDC-0941, MK-2206(PIK3CA p.H1047Y)				LEVEL_1	ARID1A p.DLPMGTEGALSPGV648fs;PIK3CA p.H1047Y;PTK6 p.H173H;RYR2 p.G1474*	3	4
1800720	Luminal B (HER2-)	1	Epirubicin+Cyclophosphamide/dose-dense Epirubicin+Cyclophosphamide-Docetaxel/dose-dense Docetaxel			Alpelisib + Fulvestrant(PIK3CA p.H1047R)			Alpelisib, Buparlisib, Buparlisib + Fulvestrant, Copanlisib, Everolimus, GDC-0077, Serabelisib, Taselisib, Taselisib + Fulvestrant(PIK3CA p.H1047R)		GDC-0941, MK-2206(PIK3CA p.H1047R)				LEVEL_1	PIK3CA p.H1047R	1	1
1800734	Luminal B (HER2-)	1	Epirubicin+Cyclophosphamide/dose-dense Epirubicin+Cyclophosphamide-Docetaxel/dose-dense Docetaxel														0	0
1800736	Luminal A	1	Epirubicin+Cyclophosphamide/dose-dense Epirubicin			Alpelisib + Fulvestrant(PIK3CA p.E545K)			Alpelisib, Buparlisib, Buparlisib + Fulvestrant, Copanlisib, Everolimus, GDC-0077, Serabelisib, Taselisib, Taselisib + Fulvestrant(PIK3CA p.E545K)		GDC-0941, MK-2206(PIK3CA p.E545K)				LEVEL_1	PIK3CA p.E545K;RUNX1 p.R135G	2	2
1800739	Luminal B (HER2+)	1	Docetaxel+Herceptin±Pyrotinib			Alpelisib + Fulvestrant(PIK3CA p.H1047R)			Alpelisib, Buparlisib, Buparlisib + Fulvestrant, Copanlisib, Everolimus, GDC-0077, Serabelisib, Taselisib, Taselisib + Fulvestrant(PIK3CA p.H1047R)		GDC-0941, MK-2206(PIK3CA p.H1047R)				LEVEL_1	PIK3CA p.H1047R;TP53	2	2
1800740	Triple negative	1							Apatinib, Lapatinib, Neratinib(ERBB2 p.D769Y)	Ado-Trastuzumab Emtansine(ERBB2 p.D769Y)					LEVEL_3A	ERBB2 p.D769Y;FOXP1 p.E8*;PTEN p.C136Y;TP53 p.Q317*	2	4
1800743	Luminal B (HER2-)	1														ARID1A p.Y1055fs	0	1
1800744	Luminal B (HER2-)	1	Epirubicin+Cyclophosphamide/dose-dense Epirubicin			Alpelisib + Fulvestrant(PIK3CA p.H1047R)		Everolimus(TSC2 p.R1138*)	Alpelisib, Buparlisib, Buparlisib + Fulvestrant, Copanlisib, Everolimus, GDC-0077, Serabelisib, Taselisib, Taselisib + Fulvestrant(PIK3CA p.H1047R)	Sirolimus(TSC2 p.R1138*)	GDC-0941, MK-2206(PIK3CA p.H1047R)				LEVEL_1	PIK3CA p.H1047R;TSC2 p.R1138*	2	2
1800745	Luminal B (HER2-)	1															0	0
1800746	Luminal A	1	Epirubicin+Cyclophosphamide/dose-dense Epirubicin+Cyclophosphamide-Docetaxel/dose-dense Docetaxel													TP53 p.H214R	0	1
1800748	Luminal B (HER2+)	1	Docetaxel/Paclitaxel+Carboplatin+Herceptin														0	0
1800750	HER2 positive	1	Docetaxel+Herceptin±Pyrotinib														0	0
1800753	HER2 positive	1	Docetaxel/Paclitaxel+Carboplatin+Herceptin			Alpelisib + Fulvestrant(PIK3CA p.H1047L)			Alpelisib, Buparlisib, Buparlisib + Fulvestrant, Copanlisib, Everolimus, GDC-0077, Serabelisib, Taselisib, Taselisib + Fulvestrant(PIK3CA p.H1047L)		GDC-0941, MK-2206(PIK3CA p.H1047L)				LEVEL_1	PIK3CA p.H1047L	1	1
1800754	Luminal B (HER2+)	1	Docetaxel/Paclitaxel+Carboplatin+Herceptin													TP53 p.R280K	0	1
1800758	Luminal B (HER2-)	1														DNMT3B p.C778*	0	1
1800759	Luminal B (HER2+)	1	Docetaxel/Paclitaxel+Carboplatin+Herceptin														0	0
1800761	HER2 positive	1	Docetaxel/Paclitaxel+Carboplatin+Herceptin														0	0
1800765	Triple negative	1	Epirubicin+Cyclophosphamide/dose-dense Epirubicin													TP53 p.R342*	0	1
1800769	Luminal B (HER2-)	1	Epirubicin+Cyclophosphamide/dose-dense Epirubicin+Cyclophosphamide-Docetaxel/dose-dense Docetaxel													TP53 p.R248W	0	1
1800770	Triple negative	1	Docetaxel+Carboplatin														0	0
1800772	Luminal A	1	Epirubicin+Cyclophosphamide/dose-dense Epirubicin+Cyclophosphamide-Docetaxel/dose-dense Docetaxel														0	0
1800774	Luminal B (HER2-)	1	Epirubicin+Cyclophosphamide/dose-dense Epirubicin+Cyclophosphamide-Docetaxel/dose-dense Docetaxel			Alpelisib + Fulvestrant(PIK3CA p.H1047R)			Alpelisib, Buparlisib, Buparlisib + Fulvestrant, Copanlisib, Everolimus, GDC-0077, Serabelisib, Taselisib, Taselisib + Fulvestrant(PIK3CA p.H1047R)		GDC-0941, MK-2206(PIK3CA p.H1047R)				LEVEL_1	DNMT3A p.P626H;PIK3CA p.H1047R	2	2
1800775	Luminal B (HER2-)	1	Epirubicin+Cyclophosphamide/dose-dense Epirubicin+Cyclophosphamide-Docetaxel/dose-dense Docetaxel			Alpelisib + Fulvestrant(PIK3CA p.R108H)			Alpelisib, Buparlisib, Buparlisib + Fulvestrant, Copanlisib, Everolimus, GDC-0077, Serabelisib, Taselisib, Taselisib + Fulvestrant(PIK3CA p.R108H)		GDC-0941, MK-2206(PIK3CA p.R108H)				LEVEL_1	ATP2B2 ;PIK3CA p.R108H	2	2
1800779	HER2 positive	1	Docetaxel/Paclitaxel+Carboplatin+Herceptin													TNKS2 p.Q810*	0	1
1800782	Luminal B (HER2-)	1	Epirubicin+Cyclophosphamide/dose-dense Epirubicin														0	0
1800787	HER2 positive	1	Docetaxel+Herceptin±Pyrotinib													HSP90AB1 p.Q18*;TP53 p.Q104*;UNC13D p.E1017K	0	3
1800789	HER2 positive	1	Docetaxel/Paclitaxel+Carboplatin+Herceptin								Abemaciclib, Palbociclib, Ribociclib(CDKN2A p.H32Y)				LEVEL_4	CDKN2A p.H32Y	1	1
1800792	Triple negative	1	Epirubicin+Cyclophosphamide/dose-dense Epirubicin													TP53 p.R282G	0	1
1800803	Luminal B (HER2-)	1	Vinorelbine+Epirubicin			Alpelisib + Fulvestrant(PIK3CA p.H1047R)			Alpelisib, Buparlisib, Buparlisib + Fulvestrant, Copanlisib, Everolimus, GDC-0077, Serabelisib, Taselisib, Taselisib + Fulvestrant(PIK3CA p.H1047R)		GDC-0941, MK-2206(PIK3CA p.H1047R)				LEVEL_1	DNMT3B p.W694S;PIK3CA p.H1047R	2	2
1800806	Luminal B (HER2-)	1	Vinorelbine+Epirubicin													TP53 p.Y163C	0	1
1800811	Triple negative	1	Vinorelbine+Epirubicin													TP53 p.E285fs	0	1
1800818	Luminal B (HER2+)	1	Docetaxel+Herceptin±Pyrotinib							BLU-667, LOXO-292(RET )					LEVEL_3B	CBFB ;ERBB4 p.V28G;RET	1	3
1800819	Luminal B (HER2-)	1	Vinorelbine+Epirubicin													TP53 p.H193Y	0	1
1800820	Luminal B (HER2-)	1	Epirubicin+Cyclophosphamide/dose-dense Epirubicin+Cyclophosphamide-Docetaxel/dose-dense Docetaxel														0	0
1800821	Luminal B (HER2-)	1	Epirubicin+Cyclophosphamide/dose-dense Epirubicin													NFKB1	0	1
1800825	Luminal B (HER2+)	1	Docetaxel/Paclitaxel+Carboplatin+Herceptin														0	0
1800827	Luminal B (HER2-)	1	Vinorelbine+Epirubicin														0	0
1800830	Luminal B (HER2+)	1	Docetaxel/Paclitaxel+Carboplatin+Herceptin													CBLB ;ERBB4 p.E542K;NOS2 ;TP53	0	4
1800843	Luminal B (HER2-)	1	Epirubicin+Cyclophosphamide/dose-dense Epirubicin+Cyclophosphamide-Docetaxel/dose-dense Docetaxel			Alpelisib + Fulvestrant(PIK3CA p.E453K)			Alpelisib, Buparlisib, Buparlisib + Fulvestrant, Copanlisib, Everolimus, GDC-0077, Serabelisib, Taselisib, Taselisib + Fulvestrant(PIK3CA p.E453K)		GDC-0941, MK-2206(PIK3CA p.E453K)				LEVEL_1	PIK3CA p.E453K	1	1
1800844	Triple negative	1	Epirubicin+Cyclophosphamide/dose-dense Epirubicin+Cyclophosphamide-Docetaxel/dose-dense Docetaxel														0	0
1800859	Luminal B (HER2+)	1	Docetaxel/Paclitaxel+Carboplatin+Herceptin								Cobimetinib, Everolimus, Trametinib(NF1 p.R1830S)				LEVEL_4	NF1 p.R1830S;RYR2 p.A3807E	1	2
1800865	Luminal A	1	Epirubicin+Cyclophosphamide/dose-dense Epirubicin+Cyclophosphamide-Docetaxel/dose-dense Docetaxel														0	0
1800869	Luminal B (HER2+)	1	Docetaxel/Paclitaxel+Carboplatin+Herceptin														0	0
1800870	Triple negative	1	Epirubicin+Cyclophosphamide/dose-dense Epirubicin+Cyclophosphamide-Docetaxel/dose-dense Docetaxel														0	0
1800882	Luminal B (HER2+)	1	Docetaxel/Paclitaxel+Carboplatin+Herceptin														0	0
1800883	HER2 positive	1	Docetaxel/Paclitaxel+Carboplatin+Herceptin													CBFB ;SRMS p.E296*;TP53 p.Y236D	0	3
1800884	Luminal B (HER2-)	1	Epirubicin+Cyclophosphamide/dose-dense Epirubicin+Cyclophosphamide-Docetaxel/dose-dense Docetaxel			Alpelisib + Fulvestrant(PIK3CA p.H1047R)			Alpelisib, Buparlisib, Buparlisib + Fulvestrant, Copanlisib, Everolimus, GDC-0077, Serabelisib, Taselisib, Taselisib + Fulvestrant(PIK3CA p.H1047R)		GDC-0941, MK-2206(PIK3CA p.H1047R)				LEVEL_1	PIK3CA p.H1047R;TP53 p.G245S	2	2
1800885	HER2 positive	1	Docetaxel+Herceptin±Pyrotinib														0	0
1800886	Triple negative	1	Epirubicin+Cyclophosphamide/dose-dense Epirubicin+Cyclophosphamide-Docetaxel/dose-dense Docetaxel														0	0
1800887	Luminal B (HER2-)	1	Epirubicin+Cyclophosphamide/dose-dense Epirubicin													PRKDC p.R391H;TP53 p.D281H	0	2
1800889	Luminal B (HER2-)	1	Epirubicin+Cyclophosphamide/dose-dense Epirubicin+Cyclophosphamide-Docetaxel/dose-dense Docetaxel														0	0
1800896	Luminal B (HER2-)	1	Epirubicin+Cyclophosphamide/dose-dense Epirubicin+Cyclophosphamide-Docetaxel/dose-dense Docetaxel														0	0
1800897	Triple negative	1	Vinorelbine+Epirubicin			Alpelisib + Fulvestrant(PIK3CA p.H1047R)			Alpelisib, Buparlisib, Buparlisib + Fulvestrant, Copanlisib, Everolimus, GDC-0077, Serabelisib, Taselisib, Taselisib + Fulvestrant(PIK3CA p.H1047R)		G007-LK, G244-LM, JW55(APC p.C1249*);GDC-0941, MK-2206(PIK3CA p.H1047R)				LEVEL_1	APC p.C1249*;PIK3CA p.H1047R;TP53 p.R196*	3	3
1800899	Luminal B (HER2+)	1	Docetaxel/Paclitaxel+Carboplatin+Herceptin													TP53 p.E294*	0	1
1800902	Luminal B (HER2-)	1	Epirubicin+Cyclophosphamide/dose-dense Epirubicin+Cyclophosphamide-Docetaxel/dose-dense Docetaxel														0	0
1800903	Luminal B (HER2-)	1	Epirubicin+Cyclophosphamide/dose-dense Epirubicin+Cyclophosphamide-Docetaxel/dose-dense Docetaxel						Apatinib, Lapatinib, Neratinib(ERBB2 p.V777L)	Ado-Trastuzumab Emtansine(ERBB2 p.V777L)					LEVEL_3A	ERBB2 p.V777L;TP53 p.E286*	2	2
1800910	Luminal B (HER2+)	1	Docetaxel+Herceptin±Pyrotinib			Alpelisib + Fulvestrant(PIK3CA p.H1047R)			Alpelisib, Buparlisib, Buparlisib + Fulvestrant, Copanlisib, Everolimus, GDC-0077, Serabelisib, Taselisib, Taselisib + Fulvestrant(PIK3CA p.H1047R)		GDC-0941, MK-2206(PIK3CA p.H1047R)				LEVEL_1	PIK3CA p.H1047R	1	1
1800911	Luminal B (HER2-)	1	Epirubicin+Cyclophosphamide/dose-dense Epirubicin+Cyclophosphamide-Docetaxel/dose-dense Docetaxel													EPHB4 p.G519D;EPHB4 p.G519D	0	2
1800915	Luminal B (HER2-)	1	Paclitaxel+Epirubicin														0	0
1800918	HER2 positive	1	Docetaxel+Herceptin±Pyrotinib													TP53 p.R196*	0	1
1800925	Luminal B (HER2-)	1	Epirubicin+Cyclophosphamide/dose-dense Epirubicin+Cyclophosphamide-Docetaxel/dose-dense Docetaxel													TP53 p.Q136*	0	1
1800927	Luminal B (HER2+)	1															0	0
1800928	Luminal B (HER2+)	1	Docetaxel/Paclitaxel+Carboplatin+Herceptin													TP53 p.Q144*	0	1
1800937	Luminal B (HER2+)	1	Docetaxel/Paclitaxel+Carboplatin+Herceptin													TP53 p.C238F	0	1
1800944	Luminal B (HER2-)	1	Epirubicin+Cyclophosphamide/dose-dense Epirubicin													ARID1A p.EPDLKNS97fs;ARID1A p.E2033fs	0	2
1800947	HER2 positive	1	Docetaxel/Paclitaxel+Carboplatin+Herceptin													UNC13D	0	1
1800949	Luminal B (HER2+)	1	Docetaxel+Herceptin±Pyrotinib													TP53 p.P278T	0	1
1800952	Luminal B (HER2+)	1	Docetaxel/Paclitaxel+Carboplatin+Herceptin														0	0
1800959	HER2 positive	1	Docetaxel+Herceptin±Pyrotinib													TP53 p.R248Q	0	1
1800960	Luminal B (HER2-)	1	Paclitaxel+Epirubicin														0	0
1800962	HER2 positive	1	Docetaxel+Herceptin±Pyrotinib			Alpelisib + Fulvestrant(PIK3CA p.H1047L)			Alpelisib, Buparlisib, Buparlisib + Fulvestrant, Copanlisib, Everolimus, GDC-0077, Serabelisib, Taselisib, Taselisib + Fulvestrant(PIK3CA p.H1047L)		GDC-0941, MK-2206(PIK3CA p.H1047L)				LEVEL_1	GNAS p.R187H;PIK3CA p.H1047L;TP53 p.R248Q	3	3
1800963	Luminal B (HER2-)	1	Epirubicin+Cyclophosphamide/dose-dense Epirubicin+Cyclophosphamide-Docetaxel/dose-dense Docetaxel														0	0
1800964	Luminal B (HER2-)	1	Epirubicin+Cyclophosphamide/dose-dense Epirubicin+Cyclophosphamide-Docetaxel/dose-dense Docetaxel			Alpelisib + Fulvestrant(PIK3CA p.H1047R)			Alpelisib, Buparlisib, Buparlisib + Fulvestrant, Copanlisib, Everolimus, GDC-0077, Serabelisib, Taselisib, Taselisib + Fulvestrant(PIK3CA p.H1047R)		GDC-0941, MK-2206(PIK3CA p.H1047R)				LEVEL_1	PIK3CA p.H1047R;TP53 p.Q192*	2	2
1800965	HER2 positive	1	Docetaxel/Paclitaxel+Carboplatin+Herceptin														0	0
1800970	Luminal A	1	Epirubicin+Cyclophosphamide/dose-dense Epirubicin+Cyclophosphamide-Docetaxel/dose-dense Docetaxel													CDH1 p.I650fs	0	1
1800810	Luminal B (HER2+)	1	Docetaxel/Paclitaxel+Carboplatin+Herceptin													PKD1 p.A2891A;TP53 p.R175H	0	2
1800939	HER2 positive	1	Docetaxel/Paclitaxel+Carboplatin+Herceptin													RHOA p.G17E;TP53 p.E349*	0	2
1800981	HER2 positive	1	Docetaxel/Paclitaxel+Carboplatin+Herceptin														0	0
1800987	Luminal B (HER2-)	1	Epirubicin+Cyclophosphamide/dose-dense Epirubicin+Cyclophosphamide-Docetaxel/dose-dense Docetaxel													TP53 p.I195T	0	1
1800992	Triple negative	1	Epirubicin+Cyclophosphamide/dose-dense Epirubicin+Cyclophosphamide-Docetaxel/dose-dense Docetaxel														0	0
1801004	HER2 positive	1	Docetaxel+Herceptin±Pyrotinib													TP53 p.Q144*	0	1
1801006	Luminal B (HER2-)	1	Epirubicin+Cyclophosphamide/dose-dense Epirubicin													PTEN p.Q149*;TP53 p.W146*	0	2
1801007	Luminal B (HER2+)	1	Docetaxel+Herceptin±Pyrotinib													TP53 p.G244V	0	1
1801008	Luminal B (HER2-)	1	Abraxane+Carboplatin														0	0
1801009	Triple negative	1	Docetaxel+Carboplatin								G007-LK, G244-LM, JW55(APC );GSK126, UNC1999(ARID1A p.Q944*);Cobimetinib, Everolimus, Trametinib(NF1 p.S1355*)				LEVEL_4	APC ;ARID1A p.Q944*;CACNA1D p.E1556K;FAF1 p.E297Q;MLLT4 p.Q1484*;MYB ;NF1 p.S1355*;PTK2 p.Q529*	3	8
1801010	HER2 positive	1	Docetaxel+Herceptin±Pyrotinib														0	0
1801014	Luminal B (HER2+)	1	Docetaxel+Herceptin±Pyrotinib													TP53 p.R175H	0	1
1801015	Triple negative	1	Epirubicin+Cyclophosphamide/dose-dense Epirubicin+Cyclophosphamide-Docetaxel/dose-dense Docetaxel													TP53 p.H193R	0	1
1801022	Luminal B (HER2+)	1	Docetaxel/Paclitaxel+Carboplatin+Herceptin													TP53 p.Q52*	0	1
1801024	HER2 positive	1	Docetaxel+Herceptin±Pyrotinib													TP53	0	1
1801025	Luminal B (HER2+)	1	Docetaxel+Herceptin±Pyrotinib													RPTOR p.E776*	0	1
1801026	Luminal A	1	Epirubicin+Cyclophosphamide/dose-dense Epirubicin+Cyclophosphamide-Docetaxel/dose-dense Docetaxel													PLK2 p.K90R;TP53 p.Y220C	0	2
1801028	Luminal A	1	Epirubicin+Cyclophosphamide/dose-dense Epirubicin+Cyclophosphamide-Docetaxel/dose-dense Docetaxel			Alpelisib + Fulvestrant(PIK3CA p.H1047R)			Alpelisib, Buparlisib, Buparlisib + Fulvestrant, Copanlisib, Everolimus, GDC-0077, Serabelisib, Taselisib, Taselisib + Fulvestrant(PIK3CA p.H1047R)		AZD6738, KU-0060648, NU7441, Olaparib, VE-821(ATM p.D2708N);GDC-0941, MK-2206(PIK3CA p.H1047R)				LEVEL_1	ATM p.D2708N;MAP3K1 p.Q345*;PIK3CA p.H1047R;PLK3 p.V123M;UNC13D p.P1047L	4	5
1801029	HER2 positive	1	Docetaxel/Paclitaxel+Carboplatin+Herceptin													TP53 p.V274D;TP53 p.V274D	0	2
1800563	Luminal B (HER2-)	1														NOS2 ;PTK2 p.R476C	0	2
1800892	Luminal B (HER2-)	1	Epirubicin+Cyclophosphamide/dose-dense Epirubicin+Cyclophosphamide-Docetaxel/dose-dense Docetaxel													TP53 p.H178P	0	1
1801081	HER2 positive	1	Docetaxel/Paclitaxel+Carboplatin+Herceptin														0	0
1801089	Luminal A	1	Epirubicin+Cyclophosphamide/dose-dense Epirubicin													PIK3R1 p.N201D;PRKCA p.R632*	0	2
1801086	HER2 positive	1	Docetaxel+Herceptin±Pyrotinib														0	0
1801090	Triple negative	1	Abraxane-dose-dense Epirubicin+Cyclophosphamide													TP53 p.E56*	0	1
1801091	HER2 positive	1	Docetaxel+Herceptin±Pyrotinib			Alpelisib + Fulvestrant(PIK3CA p.H1047R)			Alpelisib, Buparlisib, Buparlisib + Fulvestrant, Copanlisib, Everolimus, GDC-0077, Serabelisib, Taselisib, Taselisib + Fulvestrant(PIK3CA p.H1047R)		GDC-0941, MK-2206(PIK3CA p.H1047R)				LEVEL_1	PIK3CA p.H1047R;TP53 p.R248Q	2	2
1801093	Triple negative	1	Abraxane-dose-dense Epirubicin+Cyclophosphamide													TP53 p.Y220N	0	1
1801095	Luminal B (HER2+)	1	Docetaxel+Herceptin±Pyrotinib													ERBB4 ;TP53 p.C275Y	0	2
1800989	Luminal B (HER2-)	1	Epirubicin+Cyclophosphamide/dose-dense Epirubicin+Cyclophosphamide-Docetaxel/dose-dense Docetaxel														0	0
1800968	Luminal B (HER2+)	1	Docetaxel+Herceptin±Pyrotinib														0	0
1801101	Luminal B (HER2-)	1	Epirubicin+Cyclophosphamide/dose-dense Epirubicin+Cyclophosphamide-Docetaxel/dose-dense Docetaxel														0	0
1801100	Triple negative	1	Abraxane-dose-dense Epirubicin+Cyclophosphamide													FLT4	0	1
1801104	Luminal B (HER2+)	1	Docetaxel+Herceptin±Pyrotinib														0	0
1801110	HER2 positive	1	Docetaxel/Paclitaxel+Carboplatin+Herceptin													RPTOR p.G471D	0	1
1801121	Triple negative	1	Abraxane-dose-dense Epirubicin+Cyclophosphamide													TP53 p.R213*	0	1
1801111	Luminal B (HER2+)	1	Docetaxel+Herceptin±Pyrotinib													SRMS p.Y197*	0	1
1801112	Luminal B (HER2+)	1	Docetaxel/Paclitaxel+Carboplatin+Herceptin			Alpelisib + Fulvestrant(PIK3CA p.H1047R)			Alpelisib, Buparlisib, Buparlisib + Fulvestrant, Copanlisib, Everolimus, GDC-0077, Serabelisib, Taselisib, Taselisib + Fulvestrant(PIK3CA p.H1047R)		GDC-0941, MK-2206(PIK3CA p.H1047R)				LEVEL_1	PIK3CA p.H1047R	1	1
1801109	Luminal B (HER2+)	1	Docetaxel+Herceptin±Pyrotinib													CTCF p.C469*	0	1
1801118	Luminal B (HER2-)	1	Epirubicin+Cyclophosphamide/dose-dense Epirubicin			Alpelisib + Fulvestrant(PIK3CA p.E453Q)			Alpelisib, Buparlisib, Buparlisib + Fulvestrant, Copanlisib, Everolimus, GDC-0077, Serabelisib, Taselisib, Taselisib + Fulvestrant(PIK3CA p.E453Q)		AZD4547, BGJ398, Debio1347, Erdafitinib(FGFR2 p.N550K);Cobimetinib, Everolimus, Trametinib(NF1 p.E1919*);GDC-0941, MK-2206(PIK3CA p.E453Q)				LEVEL_1	CDH1 p.TPPVGVFIIE199fs;FGFR2 p.N550K;NF1 p.E1919*;PIK3CA p.E453Q	4	4
1801120	HER2 positive	1	Docetaxel+Herceptin±Pyrotinib													TP53 p.R342*	0	1
1801135	Luminal B (HER2-)	1	Epirubicin+Cyclophosphamide/dose-dense Epirubicin+Cyclophosphamide-Docetaxel/dose-dense Docetaxel														0	0
1801136	Luminal B (HER2-)	1	Epirubicin+Cyclophosphamide/dose-dense Epirubicin+Cyclophosphamide-Docetaxel/dose-dense Docetaxel						Apatinib, Lapatinib, Neratinib(ERBB2 p.L755S)	Ado-Trastuzumab Emtansine(ERBB2 p.L755S)					LEVEL_3A	ERBB2 p.L755S	1	1
1801142	HER2 positive	1	Docetaxel/Paclitaxel+Carboplatin+Herceptin			Alpelisib + Fulvestrant(PIK3CA p.H1047R)			Alpelisib, Buparlisib, Buparlisib + Fulvestrant, Copanlisib, Everolimus, GDC-0077, Serabelisib, Taselisib, Taselisib + Fulvestrant(PIK3CA p.H1047R)		GDC-0941, MK-2206(PIK3CA p.H1047R)				LEVEL_1	PIK3CA p.H1047R	1	1
1801088	Luminal B (HER2-)	1	Abraxane-dose-dense Epirubicin+Cyclophosphamide														0	0
1801038	Luminal B (HER2-)	1	Abraxane+Carboplatin													TP53 p.P278T	0	1
1801037	Luminal B (HER2-)	1	Endocrine therapy													BCOR p.P1370fs	0	1
1801050	HER2 positive	1	Docetaxel+Herceptin±Pyrotinib													TOP2B p.N798D;TP53 p.R248W	0	2
1801051	Triple negative	1	Epirubicin+Cyclophosphamide/dose-dense Epirubicin													CIC p.E2419*;TP53 p.C176F	0	2
1801049	Luminal B (HER2+)	1	Docetaxel+Herceptin±Pyrotinib					AZD-8330, BI 847325, Binimetinib, CI-1040, Cobimetinib, GDC-0623, PD-0325901, Pimasertib, Refametinib, RO5126766, TAK-733, Trametinib(HRAS p.G13R)		Tipifarnib(HRAS p.G13R)					LEVEL_2B	HRAS p.G13R;KDM5A p.S1593*;PRKDC p.G2390*;PRMT2 p.E114*;PTK2B p.A175D	2	5
1801062	HER2 positive	1	Docetaxel+Herceptin±Pyrotinib													CSNK1E p.S391*;NCOR1 p.D1971N;UNC13D p.E1017K	0	3
1801059	HER2 positive	1	Abraxane-dose-dense Epirubicin+Cyclophosphamide					AZD-8330, BI 847325, Binimetinib, CI-1040, Cobimetinib, GDC-0623, PD-0325901, Pimasertib, Refametinib, RO5126766, TAK-733, Trametinib(HRAS p.G13R)		Tipifarnib(HRAS p.G13R)					LEVEL_2B	HRAS p.G13R;TP53 p.G245S	2	2
1801159	Luminal B (HER2-)	1	Epirubicin+Cyclophosphamide/dose-dense Epirubicin+Cyclophosphamide-Docetaxel/dose-dense Docetaxel														0	0
1801154	Luminal B (HER2-)	1	Epirubicin+Cyclophosphamide/dose-dense Epirubicin+Cyclophosphamide-Docetaxel/dose-dense Docetaxel						AZD5363, Everolimus(AKT1 p.E17K)						LEVEL_3A	AKT1 p.E17K;CBFB ;GATA3	1	3
1801122	Luminal B (HER2+)	1	Docetaxel+Herceptin±Pyrotinib														0	0
1801153	Luminal B (HER2-)	1	Abraxane+Carboplatin													TP53 p.Q331*	0	1
1801180	Triple negative	1	Abraxane+Carboplatin								Cobimetinib, Everolimus, Trametinib(NF1 p.R440*)				LEVEL_4	NF1 p.R440*;TP53 p.K132Q	1	2
1801183	Luminal B (HER2+)	1	Docetaxel/Paclitaxel+Carboplatin+Herceptin			Alpelisib + Fulvestrant(PIK3CA p.H1047R)			Alpelisib, Buparlisib, Buparlisib + Fulvestrant, Copanlisib, Everolimus, GDC-0077, Serabelisib, Taselisib, Taselisib + Fulvestrant(PIK3CA p.H1047R)		GDC-0941, MK-2206(PIK3CA p.H1047R)				LEVEL_1	PIK3CA p.H1047R;TP53 p.E294*	2	2
1801229	Triple negative	1	Abraxane-dose-dense Epirubicin+Cyclophosphamide													RPS6KC1 p.A12T;TP53 p.R248Q	0	2
1801227	HER2 positive	1	Docetaxel+Herceptin±Pyrotinib													TP53 p.I195T	0	1
1801230	Triple negative	1	Epirubicin+Cyclophosphamide/dose-dense Epirubicin+Cyclophosphamide-Docetaxel/dose-dense Docetaxel		PR											PRKCB p.E284K;PTEN p.A120E	0	2
1801228	Triple negative	1	Epirubicin+Cyclophosphamide/dose-dense Epirubicin+Cyclophosphamide-Docetaxel/dose-dense Docetaxel			Alpelisib + Fulvestrant(PIK3CA p.H1047R)			Alpelisib, Buparlisib, Buparlisib + Fulvestrant, Copanlisib, Everolimus, GDC-0077, Serabelisib, Taselisib, Taselisib + Fulvestrant(PIK3CA p.H1047R)		GDC-0941, MK-2206(PIK3CA p.H1047R)				LEVEL_1	PIK3CA p.H1047R;PTEN p.R159W	2	2
1801246	Triple negative	1	Paclitaxel+Epirubicin								AZD6738, KU-0060648, NU7441, Olaparib, VE-821(ATM p.E2478K)				LEVEL_4	ATM p.E2478K;TP53 p.R248Q	1	2
1801252	Luminal A	1	Epirubicin+Cyclophosphamide/dose-dense Epirubicin+Cyclophosphamide-Docetaxel/dose-dense Docetaxel														0	0
1801247	HER2 positive	1	Docetaxel/Paclitaxel+Carboplatin+Herceptin								Abemaciclib, Palbociclib, Ribociclib(CDKN2A p.R29*)				LEVEL_4	CDKN2A p.R29*;TP53 p.H193R	1	2
1801254	Luminal B (HER2-)	1	Epirubicin+Cyclophosphamide/dose-dense Epirubicin+Cyclophosphamide-Docetaxel/dose-dense Docetaxel														0	0
1801250	Triple negative	1	Epirubicin+Cyclophosphamide/dose-dense Epirubicin+Cyclophosphamide-Docetaxel/dose-dense Docetaxel													TP53 p.V157F	0	1
1801251	Triple negative	1	Epirubicin+Cyclophosphamide/dose-dense Epirubicin+Cyclophosphamide-Docetaxel/dose-dense Docetaxel													TP53 p.R110fs	0	1
1900002	Triple negative	1	Abraxane-dose-dense Epirubicin+Cyclophosphamide													TP53 p.R273H	0	1
1900011	Luminal B (HER2-)	1	Docetaxel+Herceptin±Pyrotinib														0	0
1900028	Triple negative	1	Abraxane-dose-dense Epirubicin+Cyclophosphamide													TP53 p.R306*	0	1
1900001	Triple negative	1	Epirubicin+Cyclophosphamide/dose-dense Epirubicin+Cyclophosphamide-Docetaxel/dose-dense Docetaxel													TP53 p.C242R	0	1
1900009	Luminal B (HER2+)	1	Docetaxel/Paclitaxel+Carboplatin+Herceptin														0	0
1900042	Triple negative	1	Epirubicin+Cyclophosphamide/dose-dense Epirubicin+Cyclophosphamide-Docetaxel/dose-dense Docetaxel														0	0
1900050	Triple negative	1	Abraxane-dose-dense Epirubicin+Cyclophosphamide													TP53	0	1
1900032	Triple negative	1	Epirubicin+Cyclophosphamide/dose-dense Epirubicin+Cyclophosphamide-Docetaxel/dose-dense Docetaxel						AZD5363, Everolimus(AKT1 p.E17K)						LEVEL_3A	AKT1 p.E17K;TBX3 p.E277*;TP53 p.Q331*	1	3
1900035	Triple negative	1														TP53 p.R248W	0	1
1900027	Triple negative	1	Abraxane-dose-dense Epirubicin+Cyclophosphamide						AZD5363, Everolimus(AKT1 p.E17K)						LEVEL_3A	AKT1 p.E17K	1	1
1900029	Luminal B (HER2+)	1	Docetaxel+Herceptin±Pyrotinib														0	0
1900030	Triple negative	1	Epirubicin+Cyclophosphamide/dose-dense Epirubicin+Cyclophosphamide-Docetaxel/dose-dense Docetaxel													HDAC6 ;TP53 p.C176G	0	2
1900036	HER2 positive	1	Docetaxel/Paclitaxel+Carboplatin+Herceptin														0	0
1900053	Triple negative	1	Epirubicin+Cyclophosphamide/dose-dense Epirubicin													KDM6A p.L376*;MYC p.D132E;TEK p.W88*	0	3
1900064	Luminal B (HER2+)	1	Epirubicin+Cyclophosphamide/dose-dense Epirubicin+Cyclophosphamide-Docetaxel/dose-dense Docetaxel													EPHA1 p.G180S;TP53 p.W91*	0	2
1900069	Triple negative	1	Epirubicin+Cyclophosphamide/dose-dense Epirubicin+Cyclophosphamide-Docetaxel/dose-dense Docetaxel														0	0
1900070	HER2 positive	1	Epirubicin+Cyclophosphamide/dose-dense Epirubicin+Cyclophosphamide-Docetaxel/dose-dense Docetaxel													TP53 p.G245V	0	1
1900082	Triple negative	1	Epirubicin+Cyclophosphamide/dose-dense Epirubicin+Cyclophosphamide-Docetaxel/dose-dense Docetaxel													TP53 p.R248W	0	1
1900098	HER2 positive	1	Docetaxel+Herceptin±Pyrotinib														0	0
1900113	Luminal B (HER2+)	1	Docetaxel/Paclitaxel+Carboplatin+Herceptin			Alpelisib + Fulvestrant(PIK3CA p.H1047R)			Alpelisib, Buparlisib, Buparlisib + Fulvestrant, Copanlisib, Everolimus, GDC-0077, Serabelisib, Taselisib, Taselisib + Fulvestrant(PIK3CA p.H1047R)		GDC-0941, MK-2206(PIK3CA p.H1047R)				LEVEL_1	PIK3CA p.H1047R	1	1
1900121	Luminal A	1							AZD5363, Everolimus(AKT1 p.Q79K)						LEVEL_3A	AKT1 p.Q79K;CBFB ;GATA3	1	3
1900122	Luminal B (HER2+)	1	Docetaxel+Herceptin±Pyrotinib														0	0
1900132	Luminal B (HER2-)	1	Epirubicin+Cyclophosphamide/dose-dense Epirubicin+Cyclophosphamide-Docetaxel/dose-dense Docetaxel			Alpelisib + Fulvestrant(PIK3CA p.H1047R)			Alpelisib, Buparlisib, Buparlisib + Fulvestrant, Copanlisib, Everolimus, GDC-0077, Serabelisib, Taselisib, Taselisib + Fulvestrant(PIK3CA p.H1047R)		GDC-0941, MK-2206(PIK3CA p.H1047R)				LEVEL_1	PIK3CA p.H1047R	1	1
1900142	Luminal B (HER2+)	1	Docetaxel/Paclitaxel+Carboplatin+Herceptin													TP53 p.G244S	0	1
1900146	Luminal A	1	Epirubicin+Cyclophosphamide/dose-dense Epirubicin+Cyclophosphamide-Docetaxel/dose-dense Docetaxel			Alpelisib + Fulvestrant(PIK3CA p.H1047R)			Alpelisib, Buparlisib, Buparlisib + Fulvestrant, Copanlisib, Everolimus, GDC-0077, Serabelisib, Taselisib, Taselisib + Fulvestrant(PIK3CA p.H1047R)		GDC-0941, MK-2206(PIK3CA p.H1047R)				LEVEL_1	CDKN1B p.S138*;MAP4K4 ;MYB p.Q231*;PIK3CA p.H1047R	3	4
1900151	HER2 positive	1	Docetaxel+Herceptin±Pyrotinib													MAPT ;PLK3 p.R610H;TP53 p.V173M	0	3
1900154	Triple negative	1	Epirubicin+Cyclophosphamide/dose-dense Epirubicin+Cyclophosphamide-Docetaxel/dose-dense Docetaxel														0	0
1900156	Triple negative	1	Epirubicin+Cyclophosphamide/dose-dense Epirubicin+Cyclophosphamide-Docetaxel/dose-dense Docetaxel													RYR2 ;TEP1 p.R2256*;TP53 p.Y205S	0	3
1900166	HER2 positive	1	Docetaxel+Herceptin±Pyrotinib														0	0
1900168	Triple negative	1	Abraxane-dose-dense Epirubicin+Cyclophosphamide								AZD6738, KU-0060648, NU7441, Olaparib, VE-821(ATM )				LEVEL_4	ATM ;NOTCH2 p.E2420*	1	2
1900171	Luminal B (HER2-)	1	Epirubicin+Cyclophosphamide/dose-dense Epirubicin+Cyclophosphamide-Docetaxel/dose-dense Docetaxel													SMAD4 p.R97H	0	1
1900189	Luminal B (HER2-)	1	Epirubicin+Cyclophosphamide/dose-dense Epirubicin+Cyclophosphamide-Docetaxel/dose-dense Docetaxel			Alpelisib + Fulvestrant(PIK3CA p.R93W)			Alpelisib, Buparlisib, Buparlisib + Fulvestrant, Copanlisib, Everolimus, GDC-0077, Serabelisib, Taselisib, Taselisib + Fulvestrant(PIK3CA p.R93W)		GDC-0941, MK-2206(PIK3CA p.R93W)				LEVEL_1	CDH1 p.Q23*;PIK3CA p.R93W	2	2
1900190	HER2 positive	1	Docetaxel+Herceptin±Pyrotinib													PIWIL1 p.A645T;TP53 p.R273H	0	2
1900193	Triple negative	1	Abraxane-dose-dense Epirubicin+Cyclophosphamide													TP53 p.C242R	0	1
1900196	HER2 positive	1	Docetaxel/Paclitaxel+Carboplatin+Herceptin														0	0
1900194	Luminal B (HER2-)	1	Abraxane+Carboplatin													DNMT3B p.R312*	0	1
1900188	Luminal A	1	Epirubicin+Cyclophosphamide/dose-dense Epirubicin+Cyclophosphamide-Docetaxel/dose-dense Docetaxel														0	0
1900237	Luminal B (HER2-)	1	Endocrine therapy														0	0
1900240	Luminal B (HER2-)	1	Abraxane+Carboplatin														0	0
1900230	Luminal B (HER2-)	1	Abraxane+Carboplatin														0	0
1900210	Luminal B (HER2+)	1	Docetaxel/Paclitaxel+Carboplatin+Herceptin													TP53 p.R175H	0	1
1900261	Luminal B (HER2-)	1	Abraxane+Carboplatin						AZD5363, Everolimus(AKT1 p.E17K)						LEVEL_3A	AKT1 p.E17K	1	1
1900272	Luminal B (HER2-)	1	Epirubicin+Cyclophosphamide/dose-dense Epirubicin+Cyclophosphamide-Docetaxel/dose-dense Docetaxel			Alpelisib + Fulvestrant(PIK3CA p.H1047R)			Alpelisib, Buparlisib, Buparlisib + Fulvestrant, Copanlisib, Everolimus, GDC-0077, Serabelisib, Taselisib, Taselisib + Fulvestrant(PIK3CA p.H1047R)		GDC-0941, MK-2206(PIK3CA p.H1047R)				LEVEL_1	CTCF p.ACHLPQN37fs;MAP3K1 ;PIK3CA p.H1047R	3	3
1900277	Luminal A	1	Epirubicin+Cyclophosphamide/dose-dense Epirubicin+Cyclophosphamide-Docetaxel/dose-dense Docetaxel			Alpelisib + Fulvestrant(PIK3CA p.H1047R)			Apatinib, Lapatinib, Neratinib(ERBB2 p.L755S);Alpelisib, Buparlisib, Buparlisib + Fulvestrant, Copanlisib, Everolimus, GDC-0077, Serabelisib, Taselisib, Taselisib + Fulvestrant(PIK3CA p.H1047R)	Ado-Trastuzumab Emtansine(ERBB2 p.L755S)	GDC-0941, MK-2206(PIK3CA p.H1047R)				LEVEL_1	ERBB2 p.L755S;PIK3CA p.H1047R	2	2
1900289	Triple negative	1	Epirubicin+Cyclophosphamide/dose-dense Epirubicin+Cyclophosphamide-Docetaxel/dose-dense Docetaxel														0	0
1900304	HER2 positive	1														ANKRD11 p.Q25*;DNMT1 p.S770F;DNMT3A p.W378L;GRIN2A p.D815N;KDM5A p.M518I;PIM1 p.S98*;RPS6KA1 p.E55K;SEC16A ;TNK2 p.E417K;TP53 p.C238W;TP53 p.V173M	0	11
1900305	Luminal B (HER2-)	1	Epirubicin+Cyclophosphamide/dose-dense Epirubicin+Cyclophosphamide-Docetaxel/dose-dense Docetaxel														0	0
1900269	Luminal B (HER2-)	1	Abraxane+Carboplatin														0	0
1900285	Luminal B (HER2-)	1	Epirubicin+Cyclophosphamide/dose-dense Epirubicin+Cyclophosphamide-Docetaxel/dose-dense Docetaxel														0	0
1900311	Luminal B (HER2-)	1	Abraxane+Carboplatin													BRCA2 p.I2694fs;MAPK6 p.E346*;TP53 p.E271*	0	3
1900308	HER2 positive	1	Docetaxel+Herceptin±Pyrotinib													TP53 p.L257R	0	1
1900307	HER2 positive	1	Docetaxel/Paclitaxel+Carboplatin+Herceptin														0	0
1900320	HER2 positive	1	Docetaxel+Herceptin±Pyrotinib														0	0
1900310	Luminal B (HER2-)	1	Epirubicin+Cyclophosphamide/dose-dense Epirubicin+Cyclophosphamide-Docetaxel/dose-dense Docetaxel			Alpelisib + Fulvestrant(PIK3CA p.H1047R)			Alpelisib, Buparlisib, Buparlisib + Fulvestrant, Copanlisib, Everolimus, GDC-0077, Serabelisib, Taselisib, Taselisib + Fulvestrant(PIK3CA p.H1047R)		AZD6738, KU-0060648, NU7441, Olaparib, VE-821(ATM p.E2164K);GDC-0941, MK-2206(PIK3CA p.H1047R)				LEVEL_1	ATM p.E2164K;PIK3CA p.H1047R	2	2
1900323	Luminal B (HER2-)	1	Epirubicin+Cyclophosphamide/dose-dense Epirubicin+Cyclophosphamide-Docetaxel/dose-dense Docetaxel					Everolimus(TSC2 p.P1675Q)		Sirolimus(TSC2 p.P1675Q)					LEVEL_2B	EGFR p.R731S;TSC2 p.P1675Q	2	2
1900330	Triple negative	1	Abraxane-dose-dense Epirubicin+Cyclophosphamide														0	0
1900332	Luminal A	1	Epirubicin+Cyclophosphamide/dose-dense Epirubicin+Cyclophosphamide-Docetaxel/dose-dense Docetaxel			Alpelisib + Fulvestrant(PIK3CA p.E542K)			Alpelisib, Buparlisib, Buparlisib + Fulvestrant, Copanlisib, Everolimus, GDC-0077, Serabelisib, Taselisib, Taselisib + Fulvestrant(PIK3CA p.E542K)		GDC-0941, MK-2206(PIK3CA p.E542K)				LEVEL_1	PIK3CA p.E542K	1	1
1900333	HER2 positive	1	Docetaxel/Paclitaxel+Carboplatin+Herceptin													CREBBP p.QL2196fs;TP53 p.W146*	0	2
1900355	Triple negative	1	Docetaxel/Paclitaxel+Carboplatin														0	0
1900363	Luminal B (HER2+)	1	Docetaxel/Paclitaxel+Carboplatin+Herceptin			Alpelisib + Fulvestrant(PIK3CA p.E545A)			Alpelisib, Buparlisib, Buparlisib + Fulvestrant, Copanlisib, Everolimus, GDC-0077, Serabelisib, Taselisib, Taselisib + Fulvestrant(PIK3CA p.E545A)		GDC-0941, MK-2206(PIK3CA p.E545A)				LEVEL_1	PIK3CA p.E545A	1	1
1900377	HER2 positive	1	Docetaxel+Herceptin±Pyrotinib						Apatinib, Lapatinib, Neratinib(ERBB2 p.L755S)	Ado-Trastuzumab Emtansine(ERBB2 p.L755S)					LEVEL_3A	ERBB2 p.L755S;KMT2C	2	2
1900260	Luminal B (HER2+)	1	Docetaxel/Paclitaxel+Carboplatin+Herceptin			Alpelisib + Fulvestrant(PIK3CA p.G1049R)			Alpelisib, Buparlisib, Buparlisib + Fulvestrant, Copanlisib, Everolimus, GDC-0077, Serabelisib, Taselisib, Taselisib + Fulvestrant(PIK3CA p.G1049R)		Abemaciclib, Palbociclib, Ribociclib(CDKN2A p.D57N);GDC-0941, MK-2206(PIK3CA p.G1049R)				LEVEL_1	CDKN2A p.D57N;PIK3CA p.G1049R;TP53 p.Q331*	3	3
1900362	Triple negative	1	Abraxane+Carboplatin													TP53 p.V157D	0	1
1900313	Triple negative	1	Abraxane+Carboplatin					ARQ 736, AZD-8330, BGB-283, BI 847325, Binimetinib, CI-1040, Dabrafenib, Dabrafenib + Trametinib, Encorafenib + Binimetinib, Encorafenib + Binimetinib + Cetuximab, GDC-0623, Panitumumab + Dabrafenib + Trametinib, PD-0325901, Pimasertib, PLX4032, RAF265, Refametinib, RO5126766, RO5212054, Selumetinib, TAK-733, Trametinib, Vemurafenib, Vemurafenib + Cobimetinib(BRAF p.V600E)	AZD5363, Everolimus(AKT1 p.E17K)		Abemaciclib, Palbociclib, Ribociclib(CDKN2A p.R29*)				LEVEL_2B	AKT1 p.E17K;BRAF p.V600E;CDKN2A p.R29*	3	3
1900383	Luminal B (HER2-)	1	Epirubicin+Cyclophosphamide/dose-dense Epirubicin+Cyclophosphamide-Docetaxel/dose-dense Docetaxel													PTEN p.R130Q	0	1
1900378	HER2 positive	1	Docetaxel+Herceptin±Pyrotinib													BCOR p.S3*	0	1
1900384	Luminal A	1	Epirubicin+Cyclophosphamide/dose-dense Epirubicin+Cyclophosphamide-Docetaxel/dose-dense Docetaxel														0	0
1800099	HER2 positive	3														NF2 p.G240W;TP53	0	2
1800132	Luminal B (HER2+)	3	Docetaxel+Herceptin														0	0
1800198	Luminal B (HER2-)	3	Endocrine therapy														0	0
1800214	Triple negative	3	Capecitabine								Cobimetinib, Everolimus, Trametinib(NF1 p.P1303H)				LEVEL_4	ATRX p.E1459*;NF1 p.P1303H;PBRM1 ;TP53 p.P278T	1	4
1800223	Luminal B (HER2-)	3	Endocrine therapy														0	0
1800233	HER2 positive	3	Docetaxel+Herceptin													BRCA2 p.A1648fs;TP53 p.R110P	0	2
1800250	HER2 positive	3	Capecitabine+Herceptin													KCNB2 p.S16L;TP53 p.R248Q	0	2
1800307	Luminal B (HER2-)	3	Endocrine therapy													TP53 p.Y220C	0	1
1800317	Luminal B (HER2+)	3														MLH1 p.R69M;RHOA p.G17E;RUNX1 p.P59Q	0	3
1800349	Luminal B (HER2+)	3	Docetaxel/Paclitaxel+Carboplatin+Herceptin														0	0
1800396	Luminal B (HER2-)	3	Endocrine therapy			Alpelisib + Fulvestrant(PIK3CA p.E545K)			Alpelisib, Buparlisib, Buparlisib + Fulvestrant, Copanlisib, Everolimus, GDC-0077, Serabelisib, Taselisib, Taselisib + Fulvestrant(PIK3CA p.E545K)		Cobimetinib, Everolimus, Trametinib(NF1 p.Q1447R);GDC-0941, MK-2206(PIK3CA p.E545K)				LEVEL_1	CTSD p.S53*;MED23 p.Q662*;MLLT4 p.R84L;NF1 p.Q1447R;PIK3CA p.E545K;TP53 p.Q331*	4	6
1800424	Luminal B (HER2-)	3	Endocrine therapy±Entinostat														0	0
1800437	Triple negative	3	Docetaxel+Herceptin±Pyrotinib			Alpelisib + Fulvestrant(PIK3CA p.H1047R)			Apatinib, Lapatinib, Neratinib(ERBB2 p.T862A);Alpelisib, Buparlisib, Buparlisib + Fulvestrant, Copanlisib, Everolimus, GDC-0077, Serabelisib, Taselisib, Taselisib + Fulvestrant(PIK3CA p.H1047R)	Ado-Trastuzumab Emtansine(ERBB2 p.T862A)	GDC-0941, MK-2206(PIK3CA p.H1047R)				LEVEL_1	ERBB2 p.T862A;PIK3CA p.H1047R;TP53 p.Y220N	3	3
1800438	Luminal B (HER2+)	3				Alpelisib + Fulvestrant(PIK3CA p.N345K)			Alpelisib, Buparlisib, Buparlisib + Fulvestrant, Copanlisib, Everolimus, GDC-0077, Serabelisib, Taselisib, Taselisib + Fulvestrant(PIK3CA p.N345K)		GDC-0941, MK-2206(PIK3CA p.N345K)				LEVEL_1	PIK3CA p.N345K	1	1
1800455	Luminal B (HER2-)	3	Endocrine therapy±Entinostat			Alpelisib + Fulvestrant(PIK3CA p.E545K)			Alpelisib, Buparlisib, Buparlisib + Fulvestrant, Copanlisib, Everolimus, GDC-0077, Serabelisib, Taselisib, Taselisib + Fulvestrant(PIK3CA p.E545K)		GDC-0941, MK-2206(PIK3CA p.E545K)				LEVEL_1	PIK3CA p.E545K;PTEN p.D92A;TP53 p.C275Y	3	3
1800458	Luminal B (HER2-)	3	Endocrine therapy			Alpelisib + Fulvestrant(PIK3CA p.H1047R)			Alpelisib, Buparlisib, Buparlisib + Fulvestrant, Copanlisib, Everolimus, GDC-0077, Serabelisib, Taselisib, Taselisib + Fulvestrant(PIK3CA p.H1047R)		GDC-0941, MK-2206(PIK3CA p.H1047R)				LEVEL_1	PIK3CA p.H1047R	1	1
1800461	Luminal A	3														BRCA2 p.K3083fs;TP53 p.R175H	0	2
1800462	HER2 positive	3	Docetaxel+Herceptin			Alpelisib + Fulvestrant(PIK3CA p.H1047R)			Alpelisib, Buparlisib, Buparlisib + Fulvestrant, Copanlisib, Everolimus, GDC-0077, Serabelisib, Taselisib, Taselisib + Fulvestrant(PIK3CA p.H1047R)		GDC-0941, MK-2206(PIK3CA p.H1047R)				LEVEL_1	PIK3CA p.H1047R;TP53 p.R175H	2	2
1800470	Triple negative	3	Gemcitabine+Cisplatin													TP53 p.H179D	0	1
1800492	HER2 positive	3	Paclitaxel+Herceptin/Pyrotinib			Alpelisib + Fulvestrant(PIK3CA p.E545K)			Alpelisib, Buparlisib, Buparlisib + Fulvestrant, Copanlisib, Everolimus, GDC-0077, Serabelisib, Taselisib, Taselisib + Fulvestrant(PIK3CA p.E545K)		GDC-0941, MK-2206(PIK3CA p.E545K)				LEVEL_1	CSNK1E p.R10H;PIK3CA p.E545K;TP53 p.Y103*	3	3
1800532	Luminal A	3														MEN1 p.A284E	0	1
1800553	HER2 positive	3														TP53 p.R175H	0	1
1800564	HER2 positive	3															0	0
1800597	Luminal B (HER2-)	3	Endocrine therapy+Palbociclib													TP53 p.V272E	0	1
1800657	HER2 positive	3	Docetaxel+Herceptin			Alpelisib + Fulvestrant(PIK3CA p.H1047R)			Alpelisib, Buparlisib, Buparlisib + Fulvestrant, Copanlisib, Everolimus, GDC-0077, Serabelisib, Taselisib, Taselisib + Fulvestrant(PIK3CA p.H1047R)		GDC-0941, MK-2206(PIK3CA p.H1047R)				LEVEL_1	PIK3CA p.H1047R;TP53 p.E258*	2	2
1800671	HER2 positive	3	Docetaxel+Herceptin						Apatinib, Lapatinib, Neratinib(ERBB2 p.V777L)	Ado-Trastuzumab Emtansine(ERBB2 p.V777L)					LEVEL_3A	ERBB2 p.V777L;PREX2 p.R692Q	2	2
1800695	Luminal B (HER2-)	3									AZD6738, KU-0060648, NU7441, Olaparib, VE-821(ATM p.G2765D)				LEVEL_4	ATM p.G2765D;TP53	1	2
1800741	Luminal B (HER2+)	3														KDM6A p.S1350*;TP53	0	2
1800752	Luminal B (HER2-)	3	Endocrine therapy			Alpelisib + Fulvestrant(PIK3CA p.H1047R)			Alpelisib, Buparlisib, Buparlisib + Fulvestrant, Copanlisib, Everolimus, GDC-0077, Serabelisib, Taselisib, Taselisib + Fulvestrant(PIK3CA p.H1047R)		GDC-0941, MK-2206(PIK3CA p.H1047R)				LEVEL_1	CDH1 p.L848fs;MAP3K2 p.A178S;PIK3CA p.H1047R	3	3
1800756	Triple negative	3	Fudan Umbrella Trial (arm E)	no	PR											TP53 p.C242*	0	1
1800783	HER2 positive	3														TP53 p.K132N	0	1
1800791	Triple negative	3														TP53 p.Y163C	0	1
1800824	Luminal B (HER2+)	3														GATA3 p.P409fs;GATA3 p.P409fs	0	2
1800861	Luminal B (HER2-)	3	Epirubicin+Cyclophosphamide/dose-dense Epirubicin														0	0
1800895	Luminal B (HER2+)	3														TP53 p.R248W	0	1
1800909	Luminal B (HER2-)	3	Endocrine therapy+Capecitabine														0	0
1800912	HER2 positive	3														TP53 p.R175H	0	1
1800938	Luminal B (HER2-)	3	Endocrine therapy													CDH1 p.-108fs	0	1
1800946	HER2 positive	3	Docetaxel+Herceptin+Lapatinib			Alpelisib + Fulvestrant(PIK3CA p.E542K)			Alpelisib, Buparlisib, Buparlisib + Fulvestrant, Copanlisib, Everolimus, GDC-0077, Serabelisib, Taselisib, Taselisib + Fulvestrant(PIK3CA p.E542K)		GDC-0941, MK-2206(PIK3CA p.E542K)				LEVEL_1	PIK3CA p.E542K;TP53	2	2
1800948	Luminal B (HER2-)	3	Endocrine therapy			Alpelisib + Fulvestrant(PIK3CA p.H1047R)			Alpelisib, Buparlisib, Buparlisib + Fulvestrant, Copanlisib, Everolimus, GDC-0077, Serabelisib, Taselisib, Taselisib + Fulvestrant(PIK3CA p.H1047R)		GDC-0941, MK-2206(PIK3CA p.H1047R);E7107, H3B-8800(SF3B1 p.K700E)				LEVEL_1	PIK3CA p.H1047R;SF3B1 p.K700E	2	2
1800972	Luminal B (HER2-)	3	Endocrine therapy													USH2A p.W2994*	0	1
1801018	Triple negative	3	Docetaxel+Carboplatin														0	0
1800941	Luminal B (HER2+)	3	Paclitaxel+Herceptin/Pyrotinib			Alpelisib + Fulvestrant(PIK3CA p.H1047R)			Alpelisib, Buparlisib, Buparlisib + Fulvestrant, Copanlisib, Everolimus, GDC-0077, Serabelisib, Taselisib, Taselisib + Fulvestrant(PIK3CA p.H1047R)		Cobimetinib, Everolimus, Trametinib(NF1 );GDC-0941, MK-2206(PIK3CA p.H1047R)				LEVEL_1	NF1 ;PIK3CA p.H1047R	2	2
1800984	HER2 positive	3	Paclitaxel+Herceptin/Pyrotinib			Alpelisib + Fulvestrant(PIK3CA p.*1069R)			Alpelisib, Buparlisib, Buparlisib + Fulvestrant, Copanlisib, Everolimus, GDC-0077, Serabelisib, Taselisib, Taselisib + Fulvestrant(PIK3CA p.*1069R)		GDC-0941, MK-2206(PIK3CA p.*1069R)				LEVEL_1	PIK3CA p.*1069R	1	1
1800986	HER2 positive	3									GSK126, UNC1999(ARID1A p.Q1332*)				LEVEL_4	ARID1A p.Q1332*;TP53	1	2
1801012	HER2 positive	3															0	0
1801017	Luminal B (HER2-)	3	Docetaxel/Paclitaxel+Carboplatin														0	0
1801033	Luminal B (HER2-)	3	Epirubicin+Cyclophosphamide/dose-dense Epirubicin+Cyclophosphamide-Docetaxel/dose-dense Docetaxel													PIK3CG p.W910*	0	1
1801076	Triple negative	3	Fudan Umbrella Trial (arm C)	no	PR											RB1 p.Q850*;TP53 p.R213*	0	2
1801053	Luminal B (HER2-)	3	Endocrine therapy+Capecitabine														0	0
1801106	Luminal B (HER2-)	3	Endocrine therapy+Capecitabine													NCOR1 p.Y2101fs	0	1
1800967	HER2 positive	3									Abemaciclib, Palbociclib, Ribociclib(CDKN2A p.H32D)				LEVEL_4	CDKN2A p.H32D;TP53 p.Y163C	1	2
1801079	Luminal B (HER2+)	3															0	0
1801116	Luminal B (HER2-)	3	Endocrine therapy+Palbociclib						Apatinib, Lapatinib, Neratinib(ERBB2 p.S310F)	Ado-Trastuzumab Emtansine(ERBB2 p.S310F)					LEVEL_3A	ERBB2 p.S310F	1	1
1801143	Luminal B (HER2-)	3	Gemcitabine+Cisplatin						AZD5363, Everolimus(AKT1 p.E17K)						LEVEL_3A	AKT1 p.E17K;GATA3 ;TP53 p.R248Q	1	3
1801139	Triple negative	3	Abraxane+Cisplatin														0	0
1801040	Luminal B (HER2-)	3	Endocrine therapy+Palbociclib														0	0
1801039	Triple negative	3														TP53 p.Y234C	0	1
1801077	HER2 positive	3															0	0
1801169	Luminal B (HER2-)	3	Endocrine therapy								E7107, H3B-8800(SF3B1 p.K700E)				LEVEL_4	SF3B1 p.K700E	1	1
1801178	Luminal B (HER2-)	3	Endocrine therapy±Ribociclib			Alpelisib + Fulvestrant(PIK3CA p.C420R);Alpelisib + Fulvestrant(PIK3CA p.E453K)			Apatinib, Lapatinib, Neratinib(ERBB2 p.S728F);Alpelisib, Buparlisib, Buparlisib + Fulvestrant, Copanlisib, Everolimus, GDC-0077, Serabelisib, Taselisib, Taselisib + Fulvestrant(PIK3CA p.C420R);Alpelisib, Buparlisib, Buparlisib + Fulvestrant, Copanlisib, Everolimus, GDC-0077, Serabelisib, Taselisib, Taselisib + Fulvestrant(PIK3CA p.E453K)	Ado-Trastuzumab Emtansine(ERBB2 p.S728F)	GDC-0941, MK-2206(PIK3CA p.C420R);GDC-0941, MK-2206(PIK3CA p.E453K)				LEVEL_1	CDH1 p.Q177*;ERBB2 p.S728F;INSR p.Q718*;NCOR1 p.S177*;PIK3CA p.C420R;PIK3CA p.E453K	6	6
1801238	HER2 positive	3				Alpelisib + Fulvestrant(PIK3CA p.H1047R)			Alpelisib, Buparlisib, Buparlisib + Fulvestrant, Copanlisib, Everolimus, GDC-0077, Serabelisib, Taselisib, Taselisib + Fulvestrant(PIK3CA p.H1047R)		GDC-0941, MK-2206(PIK3CA p.H1047R)				LEVEL_1	PIK3CA p.H1047R;TP53 p.Y163C	2	2
1900037	Luminal B (HER2-)	3	Paclitaxel+Herceptin/Pyrotinib														0	0
1900034	Luminal B (HER2+)	3														CRK p.E132K	0	1
1900026	Luminal B (HER2-)	3						Everolimus(TSC1 p.R245*)							LEVEL_2B	TSC1 p.R245*	1	1
1900128	Luminal B (HER2-)	2															0	0
1900144	Triple negative	3	Fudan Umbrella Trial (arm F)	no												TP53 p.W146*	0	1
1900150	Triple negative	3															0	0
1900243	Luminal B (HER2-)	3	Docetaxel+Carboplatin														0	0
1900268	Triple negative	3	Docetaxel+Herceptin±Pyrotinib													TP53	0	1
1900322	Luminal B (HER2-)	3	Endocrine therapy+Palbociclib			Alpelisib + Fulvestrant(PIK3CA p.H1047L)			Alpelisib, Buparlisib, Buparlisib + Fulvestrant, Copanlisib, Everolimus, GDC-0077, Serabelisib, Taselisib, Taselisib + Fulvestrant(PIK3CA p.H1047L)		GDC-0941, MK-2206(PIK3CA p.H1047L)				LEVEL_1	PIK3CA p.H1047L	1	1
1900337	Triple negative	2															0	0
1900340	Triple negative	3	Capecitabine													MLLT4 p.R1280*;TP53 p.R273H	0	2
1900358	Triple negative	3	Capecitabine													TP53 p.Y220C	0	1
1900365	Triple negative	3	Fudan Umbrella Trial (arm A)	yes	PR	Alpelisib + Fulvestrant(PIK3CA p.C420R)			Apatinib, Lapatinib, Neratinib(ERBB2 p.L755S);Alpelisib, Buparlisib, Buparlisib + Fulvestrant, Copanlisib, Everolimus, GDC-0077, Serabelisib, Taselisib, Taselisib + Fulvestrant(PIK3CA p.C420R)	Ado-Trastuzumab Emtansine(ERBB2 p.L755S)	GDC-0941, MK-2206(PIK3CA p.C420R)				LEVEL_1	CDH1 p.E261*;CUL4A p.E207K;ERBB2 p.L755S;GATA3 p.R9C;PIK3CA p.C420R;PIWIL1 ;TP53 p.E336*	5	7
1900375	Luminal B (HER2+)	3														AXIN1 p.G488fs	0	1
1900376	Triple negative	3	Fudan Umbrella Trial (arm E)	no													0	0
1800389	Triple negative	3	Fudan Umbrella Trial (arm C)	no	SD											ARID1A p.Q435fs	0	1
1800450	Triple negative	3	Fudan Umbrella Trial (arm E)	no	PD						AZD4547, BGJ398, Debio1347, Erdafitinib(FGFR2 p.Y806*)				LEVEL_4	FGFR2 p.Y806*;KAT8 ;PTEN p.Q171*	1	3
1800546	Triple negative	3	Vinorelbine+Capetabine													TP53 p.R248Q	0	1
1800569	HER2 positive	3	Paclitaxel+Herceptin/Pyrotinib													RUNX1 p.E456K	0	1
1800599	Luminal B (HER2-)	3	Endocrine therapy						AZD5363, Everolimus(AKT1 p.E17K)	Sorafenib(ARAF p.S490*)	Trametinib(BRAF p.G469A)				LEVEL_3A	AKT1 p.E17K;ARAF p.S490*;BRAF p.G469A;CDH1 p.Q23*;CDKN2B p.E66K;CUX1 p.E353*;HDAC5 p.E740*;NCOR1 p.Q1008*;RYR2 p.D4673N;TOP1 p.R708Q	3	10
1800647	Triple negative	3	Anlotinib													PHKA2 p.G223*	0	1
1800649	Luminal B (HER2-)	3	Endocrine therapy													RYR2 ;SLC5A1 p.E372*	0	2
1800697	Triple negative	3	Fudan Umbrella Trial (arm E)	no	PR											PREX2 p.R363Q;TP53 p.R342*	0	2
1800702	HER2 positive	3														TP53	0	1
1800703	Luminal B (HER2-)	3	Vinorelbine+Capetabine		PR				AZD5363, Everolimus(AKT1 p.E17K)						LEVEL_3A	AKT1 p.E17K	1	1
1800749	Triple negative	3	Fudan Umbrella Trial (arm E)	no												TP53 p.R342*	0	1
1800766	Luminal B (HER2-)	3							AZD5363, Everolimus(AKT1 p.E17K)						LEVEL_3A	AKT1 p.E17K;TP53 p.R248Q	1	2
1800773	Triple negative	3				Alpelisib + Fulvestrant(PIK3CA p.H1047R)			Alpelisib, Buparlisib, Buparlisib + Fulvestrant, Copanlisib, Everolimus, GDC-0077, Serabelisib, Taselisib, Taselisib + Fulvestrant(PIK3CA p.H1047R)		GDC-0941, MK-2206(PIK3CA p.H1047R)				LEVEL_1	PIK3CA p.H1047R	1	1
1800800	Triple negative	3	Fudan Umbrella Trial (arm D)	no	PD						GSK126, UNC1999(ARID1A p.S264*)				LEVEL_4	ARID1A p.S264*	1	1
1800930	Triple negative	3	Fudan Umbrella Trial (arm E)	no	SD	Alpelisib + Fulvestrant(PIK3CA p.E726K)			Alpelisib, Buparlisib, Buparlisib + Fulvestrant, Copanlisib, Everolimus, GDC-0077, Serabelisib, Taselisib, Taselisib + Fulvestrant(PIK3CA p.E726K)		GDC-0941, MK-2206(PIK3CA p.E726K)				LEVEL_1	PIK3CA p.E726K	1	1
1800940	Triple negative	3	Fudan Umbrella Trial (arm E)	no	SD												0	0
1800942	Triple negative	3	Fudan Umbrella Trial (arm E)	no	PR	Alpelisib + Fulvestrant(PIK3CA p.E542K)			Alpelisib, Buparlisib, Buparlisib + Fulvestrant, Copanlisib, Everolimus, GDC-0077, Serabelisib, Taselisib, Taselisib + Fulvestrant(PIK3CA p.E542K)		Binimetinib, Cobimetinib, Trametinib(KRAS p.Q61H);GDC-0941, MK-2206(PIK3CA p.E542K)	Cetuximab, Panitumumab(KRAS p.Q61H)			LEVEL_1	FYN ;KRAS p.Q61H;PIK3CA p.E542K	3	3
1801055	Triple negative	3	Fudan Umbrella Trial (arm E)	no	PR											TP53 p.C135fs;TP53 p.C135fs	0	2
1801075	Triple negative	3	Fudan Umbrella Trial (arm E)	no												NF2 p.Q111K;TP53 p.R213*	0	2
1801082	Triple negative	3	Fudan Umbrella Trial (arm B)	no	PD	Alpelisib + Fulvestrant(PIK3CA p.H1047R)			Alpelisib, Buparlisib, Buparlisib + Fulvestrant, Copanlisib, Everolimus, GDC-0077, Serabelisib, Taselisib, Taselisib + Fulvestrant(PIK3CA p.H1047R)		GDC-0941, MK-2206(PIK3CA p.H1047R)				LEVEL_1	PIK3CA p.H1047R;PTEN p.Q214*;TP53 p.I195fs	3	3
1801138	Triple negative	3	Fudan Umbrella Trial (arm F)	no	PD											TP53 p.C238F	0	1
1801124	Triple negative	3	Fudan Umbrella Trial (arm B)	no	PD											GATA3 p.H28N;PRKCD p.E373*	0	2
1801113	Triple negative	3	Fudan Umbrella Trial (arm B)	no	PD											PRKCE p.P63Q;TP53 p.R273H;TP53 p.P152Q	0	3
1801078	Triple negative	3	Fudan Umbrella Trial (arm E)	no	CR						Cobimetinib, Everolimus, Trametinib(NF1 p.W1662*)				LEVEL_4	MAGI3 p.A905E;NF1 p.W1662*;TP53 p.R213*	1	3
1801155	Triple negative	3									MK-0752, MRK-003, PF-03084014, RO4929097(NOTCH1 p.Q1076K)				LEVEL_4	BCOR p.P634fs;CDH16 p.S763*;FES p.R581*;HDAC7 p.W993*;MYC p.S146*;NOTCH1 p.Q1076K;TBX3 p.G218*	1	7
1900004	HER2 positive	3														TP53 p.G244D	0	1
1900089	Luminal B (HER2-)	3				Alpelisib + Fulvestrant(PIK3CA p.E726K)			Alpelisib, Buparlisib, Buparlisib + Fulvestrant, Copanlisib, Everolimus, GDC-0077, Serabelisib, Taselisib, Taselisib + Fulvestrant(PIK3CA p.E726K)		GDC-0941, MK-2206(PIK3CA p.E726K)				LEVEL_1	ITGB3 p.R556C;PIK3CA p.E726K;TP53 p.R248W	3	3
1900078	Triple negative	3															0	0
1900152	Triple negative	3															0	0
1900222	Triple negative	3														TP53 p.I195F	0	1
1900205	Triple negative	3	Fudan Umbrella Trial (arm E)	no	PD											ATP2B2 p.Q80*;SEC16A p.Q864*;TP53 p.G245S	0	3
1900208	Triple negative	3	Fudan Umbrella Trial (arm E)	no												TP53 p.R196*	0	1
1900361	Luminal B (HER2-)	3	Abraxane+Carboplatin													TP53 p.H193R	0	1
1900215	Triple negative	3	Fudan Umbrella Trial (arm E)	no	PR											TP53 p.L111R	0	1
1800163	Luminal B (HER2-)	1	Epirubicin+Cyclophosphamide/dose-dense Epirubicin+Cyclophosphamide-Docetaxel/dose-dense Docetaxel							Tipifarnib(HRAS p.Q61K)					LEVEL_3B	HRAS p.Q61K	1	1
1800398	HER2 positive	1	Vinorelbine+Epirubicin													TP53 p.M246V	0	1
1801045	Luminal B (HER2+)	2									Everolimus, Temsirolimus(MTOR p.A1361D)				LEVEL_4	CDC25A p.R502S;MTOR p.A1361D;NOS1 p.H1071N	1	3
1801073	HER2 positive	1	Docetaxel/Paclitaxel+Carboplatin+Herceptin													FYN p.G80*;NOS3	0	2
1801182	Other	2				Alpelisib + Fulvestrant(PIK3CA p.E545G)			Alpelisib, Buparlisib, Buparlisib + Fulvestrant, Copanlisib, Everolimus, GDC-0077, Serabelisib, Taselisib, Taselisib + Fulvestrant(PIK3CA p.E545G)		GDC-0941, MK-2206(PIK3CA p.E545G);E7107, H3B-8800(SF3B1 p.K700E)				LEVEL_1	PIK3CA p.E545G;SF3B1 p.K700E	2	2
