# Supplementary material for: Characterization of the genomic landscape and actionable mutations in Chinese breast cancers by clinical sequencing
Source: Nat Commun. 2020 Nov 10;11:5679. doi: 10.1038/s41467-020-19342-3 (PMC7656255; doi:10.1038/s41467-020-19342-3)
Supplement: Supplementary file 9 — Source Data [file 41467_2020_19342_MOESM9_ESM.xlsx]

## Sheet: figure 1d
Source data for figure 1d
Variables	FUSCC (n=1134)		TCGA (n=982)		MSKCC (n = 1756)		P1	P2
	No.	(%)	No.	(%)	No.	(%)
TNM stage							1.63466e-19	1.88331e-28
I	228	0.201058	159	0.161914	521	0.296697
II	425	0.37478	550	0.560081	508	0.289294
III	372	0.328042	222	0.226069	356	0.202733
IV	71	0.0626102	16	0.0162933	358	0.203872
Unknown	20	0.0176367	35	0.0356415	13	0.00740319
Age							2.60282e-22	0.0405634
≤40	161	0.141975	88	0.089613	309	0.175968
41-50	332	0.292769	210	0.213849	494	0.281321
51-60	369	0.325397	244	0.248473	511	0.291002
≥61	272	0.239859	440	0.448065	442	0.251708
Site of tissue							4.65138e-09	2.37569e-201
Breast	1103	0.972663	982	1	947	0.539294
Other	31	0.0273369	0	0	971	0.552961
Treatment							1.90458e-92	1.96933e-49
Neoadjuvant	418	0.368607	11	0.0112016	234	0.133257
Non-neoadjuvant	716	0.631393	971	0.988798	1522	0.866743
*, Chi-square test

## Sheet: figure 4b
Source data for figure 4b
Pathway	FUSCC	MSKCC	p*	or	ci.up	ci.low	FDR
p53 pathway	546	307	5.84051e-15	2.08586	1.72596	2.52317	5.84051e-14
WNT pathway	74	10	1.31233e-11	6.67886	3.40729	14.5911	6.56165e-11
RTK-RAS pathway	323	169	2.49502e-09	1.90518	1.53168	2.37519	8.31673e-09
PI3K pathway	461	493	3.82924e-07	0.623569	0.517423	0.751056	7.65848e-07
HIPPO pathway	23	0	1.06219e-06	NA	4.96246	NA	1.77032e-06
NOTCH pathway	175	97	0.000288149	1.63814	1.24603	2.16291	0.000411642
TGF-Beta pathway	25	14	0.255888	1.52645	0.757944	3.19807	0.31986
Cell Cycle pathway	51	50	0.473609	0.857751	0.5625	1.3085	0.520061
MYC pathway	6	3	0.520061	1.69924	0.361639	10.5331	0.520061
*, Fisher’s exact test

## Sheet: figure 6b
Source data for figure 6b

## Sheet: figure 6c-d
Source data for figure figure 6c-d

## Sheet: supplementary figure 3b
Source data for supplementary figure 3b
TMB Variant 1	TMB Variant 2	p*
Luminal A	Luminal B (HER2-)	0.709238
Luminal A	Luminal B (HER2+)	0.496981
Luminal A	HER2 positive	0.152022
Luminal A	TNBC	0.0671305
Luminal B (HER2-)	Luminal B (HER2+)	0.639428
Luminal B (HER2-)	HER2 positive	0.0144689
Luminal B (HER2-)	TNBC	0.0401318
Luminal B (HER2+)	HER2 positive	0.0227853
Luminal B (HER2+)	TNBC	0.239002
HER2 positive	TNBC	0.00012301
*, Mann-Whitney Wilcoxon test
TMB Variants		p*
Luminal A		0.004505
Luminal B (HER2-)
Luminal B (HER2+)
HER2 positive
TNBC
*, Kruskal-Wallis test

## Sheet: supplementary figure 7
Source data for supplementary figure 7
Pathway/Gene	Luminal A	Luminal B (HER2)	Luminal B (HER2+)	HER2 positive	TNBC	p*
CDKN1B	0.0215827	0	0.0114943	0.00485437	0	0.0238247
Hippo pathway	0.036	0.023	0	0.029	0.039	0.02641
AKT1	0.122302	0.0636132	0.0172414	0.00485437	0.038835	2.9538e-06
PIK3CA	0.201439	0.259542	0.178161	0.121359	0.135922	0.000145113
PIK3R1	0.0215827	0.00254453	0	0.0194175	0.0339806	0.00348186
PTEN	0.0431655	0.0508906	0.0114943	0	0.101942	3.27957e-06
TSC1	0.00719424	0.00763359	0.0344828	0	0.0194175	0.019493
PI3K pathway	0.395683	0.409669	0.321839	0.179612	0.383495	3.78478e-07
NTRK2	0	0	0.0229885	0.00485437	0.00970874	0.0195283
TP53	0.208633	0.363868	0.626437	0.742718	0.796117	5.7071e-43
ATM	0.00719424	0.0229008	0.045977	0.00485437	0.0242718	0.0474371
p53 pathway	0.215827	0.386768	0.66092	0.7433	0.800971	1.64323e-41
*, Chi-square test

## Sheet: supplementary figure 8a
Source data for supplementary figure 8a
Pathway	MSKCC	TCGA	p*	or	ci.up	ci.low	FDR
p53 pathway	76	420	2.59139e-07	2.98545	1.91731	4.73415	2.59139e-06
HIPPO pathway	5	8	0.00650968	5.73354	1.44848	20.3055	0.0325484
PI3K pathway	46	533	0.0111258	0.5921	0.38722	0.89986	0.0370859
MYC pathway	2	5	0.152943	3.58197	0.337227	22.2034	0.271958
WNT pathway	9	46	0.163175	1.79681	0.750599	3.85884	0.271958
NOTCH pathway	17	183	0.438103	0.789787	0.430272	1.37485	0.625862
Cell Cycle pathway	6	74	0.562854	0.701597	0.243369	1.65771	0.703567
RTK-RAS pathway	36	301	0.744022	1.08779	0.692115	1.68517	0.826691
TGF-Beta pathway	2	18	1	0.9834	0.109199	4.19855	1
*, Fisher’s exact test

## Sheet: supplementary figure 8b
Source data for supplementary figure 8b
Pathway	FUSCC	TCGA	p*	or	ci.up	ci.low	FDR
p53 pathway	622	326	2.52535e-23	2.42864	2.02751	2.9122	1.26267e-22
RTK-RAS pathway	359	183	9.11035e-12	2.01173	1.63407	2.48196	3.03678e-11
WNT pathway	83	27	1.78802e-06	2.78057	1.76399	4.50694	4.47005e-06
HIPPO pathway	28	7	0.00172136	3.50978	1.48955	9.55978	0.00344272
NOTCH pathway	192	128	0.0148954	1.35331	1.05553	1.73926	0.0248256
TGF-Beta pathway	27	10	0.0194535	2.35999	1.10027	5.49334	0.0277906
PI3K pathway	507	389	0.0243285	1.22423	1.02546	1.46197	0.0304106
MYC pathway	8	1	0.0432831	6.93667	0.927267	307.899	0.0480923
Cell Cycle pathway	57	45	0.68467	1.09723	0.721568	1.67708	0.68467
*, Fisher’s exact test

## Sheet: supplementary figure 10a
Source data for supplementary figure 10a
Gene	Luminal A	Luminal B (HER2-)	Luminal B (HER2+)	HER2 positive	TNBC	p*
CDKN2A	0.00719424	0	0.00574713	0.0242718	0.00485437	0.0255353
AKT1	0.100719	0.0585242	0.00574713	0	0.038835	5.11261e-06
PIK3CA	0.309353	0.335878	0.258621	0.174757	0.184466	1.84597e-05
*, Chi-square test

## Sheet: supplementary figure 11a-b
Source data for supplementary figure supplementary figure 11a-b
